# Supplementary material for: Poly[[μ2-1,2-bis­(1H-imidazol-1-ylmeth­yl)benzene-κ2 N 3:N 3′](μ2-tereph­thalato-κ2 O 1:O 4)zinc(II)]
Source: Acta Crystallogr Sect E Struct Rep Online. 2010 Oct 23;66(Pt 11):m1456. doi: 10.1107/S1600536810042406 (PMC3009079; doi:10.1107/S1600536810042406)
Supplement: Supplementary file 1 [file e-66-m1456-sup1.cif]

##############################################################################
###                                                                        ###
###        Electronic paper (Acta Crystallographica Section E)             ###
###                                                                        ###
##############################################################################
#                                                                            #
# This CIF contains the data in a paper accepted for publication in Acta     #
# Crystallographica Section E. It conforms to the requirements of Notes      #
# for Authors for Section E, and has been peer reviewed under the auspices   #
# of the IUCr Commission on Journals.                                        #
#                                                                            #
# Full details of the Crystallographic Information File format               #
# are given in the paper "The Crystallographic Information File (CIF):       #
# a New Standard Archive File for Crystallography" by S. R. Hall, F. H.      #
# Allen and I. D. Brown [Acta Cryst. (1991), A47, 655-685].                  #
#                                                                            #
# The current version of the core CIF dictionary is obtainable from          #
# ftp://ftp.iucr.org/pub/cif_core.dic. The current version number is 2.4.    #
#                                                                            #
# Software is freely available for graphical display of the structure(s) in  #
# this CIF.  For information consult the CIF home page http://www.iucr.org/  #
# cif/home.html                                                              #
#                                                                            #
# This file may be used for bona fide research purposes within the           #
# scientific community so long as proper attribution is given to the journal # 
# article from which it was obtained.                                        #
#                                                                            #
##############################################################################
                                             
data_I
_audit_creation_method     SHELXL-97
_chemical_name_systematic
;
Poly[[\m~2~-1,2-bis(1<i>H</i>-imidazol-1-ylmethyl)benzene-
\k^2^<i>N</i>^3^:<i>N</i>^3'^](\m~2~-terephthalato-
\k^2^<i>O</i>^1^:<i>O</i>^4^)zinc(II)]
;
_chemical_name_common     ?
_chemical_formula_moiety     'C22 H18 N4 O4 Zn'
_chemical_formula_sum     'C22 H18 N4 O4 Zn'
_chemical_formula_iupac     '[Zn (C8 H4 O4) (C14 H14 N4)]'
_chemical_formula_weight     467.79
_chemical_melting_point     ?
_symmetry_cell_setting     triclinic
_symmetry_space_group_name_H-M     'P -1'
_symmetry_space_group_name_Hall     '-P 1'
loop_
    _symmetry_equiv_pos_as_xyz
    'x, y, z'
    '-x, -y, -z'
_cell_length_a     10.132(3)
_cell_length_b     10.179(3)
_cell_length_c     11.169(3)
_cell_angle_alpha     99.073(4)
_cell_angle_beta     102.748(4)
_cell_angle_gamma     112.974(4)
_cell_volume     995.5(5)
_cell_formula_units_Z     2
_cell_measurement_reflns_used     1793
_cell_measurement_theta_min     1.94
_cell_measurement_theta_max     25.50
_cell_measurement_temperature     291(2)
_exptl_crystal_description     block
_exptl_crystal_colour     yellow
_exptl_crystal_size_max     0.20
_exptl_crystal_size_mid     0.16
_exptl_crystal_size_min     0.10
_exptl_crystal_density_diffrn     1.561
_exptl_crystal_density_meas     ?
_exptl_crystal_density_method     'not measured'
_exptl_crystal_F_000     480
_exptl_absorpt_coefficient_mu     1.272
_exptl_absorpt_correction_type     multi-scan
_exptl_absorpt_process_details     '(SADABS; Sheldrick, 1996)'
_exptl_absorpt_correction_T_min     0.7850
_exptl_absorpt_correction_T_max     0.8833
_exptl_special_details
;
;
_diffrn_ambient_temperature     291(2)
_diffrn_radiation_type     MoK\a
_diffrn_radiation_wavelength     0.71073
_diffrn_radiation_source     'fine-focus sealed tube'
_diffrn_radiation_monochromator     graphite
_diffrn_measurement_device_type     'Bruker SMART area-detector'
_diffrn_measurement_method     '\f and \w'
_diffrn_detector_area_resol_mean     ?
_diffrn_reflns_number     7505
_diffrn_reflns_av_R_equivalents     0.0270
_diffrn_reflns_av_sigmaI/netI     0.0457
_diffrn_reflns_theta_min     1.94
_diffrn_reflns_theta_max     25.50
_diffrn_reflns_theta_full     25.50
_diffrn_measured_fraction_theta_max     0.990
_diffrn_measured_fraction_theta_full     0.990
_diffrn_reflns_limit_h_min     -12
_diffrn_reflns_limit_h_max     12
_diffrn_reflns_limit_k_min     -12
_diffrn_reflns_limit_k_max     12
_diffrn_reflns_limit_l_min     -13
_diffrn_reflns_limit_l_max     13
_diffrn_standards_number     ?
_diffrn_standards_interval_count     ?
_diffrn_standards_interval_time     ?
_diffrn_standards_decay_%     ?
_refine_special_details
;
Refinement of <i>F</i>^2^ against ALL reflections. The weighted <i>R</i>-factor
<i>wR</i> and goodness of fit <i>S</i> are based on <i>F</i>^2^, conventional
<i>R</i>-factors <i>R</i> are based on <i>F</i>, with <i>F</i> set to zero for
negative <i>F</i>^2^. The threshold expression of <i>F</i>^2^ >
\s(<i>F</i>^2^) is used only for calculating <i>R</i>-factors(gt) <i>etc</i>.
and is not relevant to the choice of reflections for refinement.
<i>R</i>-factors based on <i>F</i>^2^ are statistically about twice as large
as those based on <i>F</i>, and <i>R</i>- factors based on ALL data will be
even larger.
;
_reflns_number_total     3674
_reflns_number_gt     3140
_reflns_threshold_expression     I>2sigma(I)
_refine_ls_structure_factor_coef     Fsqd
_refine_ls_matrix_type     full
_refine_ls_R_factor_all     0.0514
_refine_ls_R_factor_gt     0.0419
_refine_ls_wR_factor_gt     0.0919
_refine_ls_wR_factor_ref     0.0970
_refine_ls_goodness_of_fit_ref     1.050
_refine_ls_restrained_S_all     1.050
_refine_ls_number_reflns     3674
_refine_ls_number_parameters     298
_refine_ls_number_restraints     0
_refine_ls_hydrogen_treatment     constr
_refine_ls_weighting_scheme     calc
_refine_ls_weighting_details
         'calc w=1/[\s^2^(Fo^2^)+(0.0482P)^2^+0.0138P] where P=(Fo^2^+2Fc^2^)/3'
_atom_sites_solution_hydrogens     geom
_atom_sites_solution_primary     direct
_atom_sites_solution_secondary     difmap
_refine_ls_shift/su_max     0.000
_refine_ls_shift/su_mean     0.000
_refine_diff_density_max     0.600
_refine_diff_density_min     -0.234
_refine_ls_extinction_method     none
_refine_ls_extinction_coef     ?
loop_
    _atom_type_symbol
    _atom_type_description
    _atom_type_scat_dispersion_real
    _atom_type_scat_dispersion_imag
    _atom_type_scat_source
    'C' 'C' 0.0033 0.0016
                         'International Tables Vol C Tables 4.2.6.8 and 6.1.1.4'
    'H' 'H' 0.0000 0.0000
                         'International Tables Vol C Tables 4.2.6.8 and 6.1.1.4'
    'N' 'N' 0.0061 0.0033
                         'International Tables Vol C Tables 4.2.6.8 and 6.1.1.4'
    'O' 'O' 0.0106 0.0060
                         'International Tables Vol C Tables 4.2.6.8 and 6.1.1.4'
    'Zn' 'Zn' 0.2839 1.4301
                         'International Tables Vol C Tables 4.2.6.8 and 6.1.1.4'
_computing_data_collection     'SMART (Bruker, 1998)'
_computing_cell_refinement     'SAINT (Bruker, 1998)'
_computing_data_reduction     'SAINT (Bruker, 1998)'
_computing_structure_solution     'SHELXS97 (Sheldrick, 2008)'
_computing_structure_refinement     'SHELXL97 (Sheldrick, 2008)'
_computing_molecular_graphics     'SHELXTL (Sheldrick, 2008)'
_computing_publication_material     'SHELXTL (Sheldrick, 2008)'
loop_
    _atom_site_type_symbol
    _atom_site_label
    _atom_site_fract_x
    _atom_site_fract_y
    _atom_site_fract_z
    _atom_site_U_iso_or_equiv
    _atom_site_adp_type
    _atom_site_calc_flag
    _atom_site_refinement_flags
    _atom_site_occupancy
    _atom_site_disorder_assembly
    _atom_site_disorder_group
    Zn Zn1 0.72744(4) 0.03060(3) -0.12258(3) 0.03123(13) Uani d . 1 . .
    O O1 0.8199(2) -0.0226(2) -0.24812(18) 0.0371(5) Uani d . 1 . .
    O O2 0.9037(2) 0.2104(2) -0.2633(2) 0.0458(6) Uani d . 1 . .
    O O3 0.5956(2) -0.1577(2) -0.0977(2) 0.0459(6) Uani d . 1 . .
    O O4 0.8048(3) -0.1373(2) 0.0314(3) 0.0560(6) Uani d . 1 . .
    N N1 0.5722(3) 0.0954(3) -0.2066(2) 0.0348(6) Uani d . 1 . .
    N N2 0.8687(3) 0.1981(2) 0.0314(2) 0.0337(6) Uani d . 1 . .
    N N6 1.0855(3) 0.3509(3) 0.1741(2) 0.0360(6) Uani d . 1 . .
    N N9 0.4735(3) 0.2181(3) -0.3094(2) 0.0376(6) Uani d . 1 . .
    C C1 0.9907(4) 0.1328(4) -0.4772(3) 0.0455(8) Uani d . 1 . .
    H H1 0.9858 0.2230 -0.4625 0.073(12) Uiso d R 1 . .
    C C4 0.8876(3) 0.0814(3) -0.2957(3) 0.0314(6) Uani d . 1 . .
    C C6 0.9462(3) 0.0392(3) -0.4010(3) 0.0319(7) Uani d . 1 . .
    C C9 0.9965(3) 0.2102(3) 0.1035(3) 0.0360(7) Uani d . 1 . .
    H H9 1.0222 0.1322 0.1055 0.045(9) Uiso d R 1 . .
    C C10 0.6685(4) -0.2048(3) -0.0265(3) 0.0382(7) Uani d . 1 . .
    C C11 0.8774(4) 0.3382(3) 0.0577(3) 0.0446(8) Uani d . 1 . .
    H H11 0.8025 0.3636 0.0203 0.052(10) Uiso d R 1 . .
    C C13 1.2799(3) 0.5047(3) 0.3833(3) 0.0356(7) Uani d . 1 . .
    C C18 1.4214(3) 0.6254(3) 0.4431(3) 0.0394(7) Uani d . 1 . .
    C C20 0.5801(3) -0.3584(3) -0.0123(3) 0.0382(7) Uani d . 1 . .
    C C22 1.3428(5) 0.6714(4) 0.6276(3) 0.0633(11) Uani d . 1 . .
    H H22 1.3647 0.7271 0.7097 0.067(11) Uiso d R 1 . .
    C C23 1.1735(4) 0.4697(3) 0.4470(3) 0.0420(8) Uani d . 1 . .
    H H23 1.0795 0.3895 0.4065 0.035(8) Uiso d R 1 . .
    C C26 0.5945(3) 0.1929(3) -0.2730(3) 0.0389(7) Uani d . 1 . .
    H H26 0.6833 0.2390 -0.2922 0.030(7) Uiso d R 1 . .
    C C27 0.4285(3) 0.0549(3) -0.2007(3) 0.0407(7) Uani d . 1 . .
    H H27 0.3809 -0.0136 -0.1596 0.047(9) Uiso d R 1 . .
    C C28 0.6533(4) -0.4224(3) 0.0621(3) 0.0443(8) Uani d . 1 . .
    H H28 0.7563 -0.3708 0.1043 0.050(10) Uiso d R 1 . .
    C C31 0.9565(4) -0.0932(3) -0.4253(3) 0.0436(8) Uani d . 1 . .
    H H31 0.9278 -0.1572 -0.3750 0.063(11) Uiso d R 1 . .
    C C32 0.4269(4) -0.4382(3) -0.0747(3) 0.0442(8) Uani d . 1 . .
    H H32 0.3775 -0.3967 -0.1252 0.058(10) Uiso d R 1 . .
    C C33 1.2432(3) 0.4081(4) 0.2513(3) 0.0441(8) Uani d . 1 . .
    H H33A 1.2660 0.3252 0.2594 0.063(11) Uiso d R 1 . .
    H H33B 1.3073 0.4652 0.2071 0.042(9) Uiso d R 1 . .
    C C37 1.0093(4) 0.4329(3) 0.1455(3) 0.0443(8) Uani d . 1 . .
    H H37 1.0422 0.5339 0.1795 0.038(8) Uiso d R 1 . .
    C C38 1.2048(4) 0.5524(4) 0.5688(3) 0.0547(9) Uani d . 1 . .
    H H38 1.1325 0.5272 0.6106 0.040(9) Uiso d R 1 . .
    C C39 1.4495(4) 0.7073(4) 0.5666(3) 0.0562(10) Uani d . 1 . .
    H H39 1.5423 0.7885 0.6075 0.065(11) Uiso d R 1 . .
    C C45 0.4583(3) 0.3249(4) -0.3803(3) 0.0490(9) Uani d . 1 . .
    H H45A 0.3600 0.2789 -0.4446 0.045(9) Uiso d R 1 . .
    H H45B 0.4650 0.4104 -0.3222 0.045(9) Uiso d R 1 . .
    C C46 0.3671(4) 0.1301(3) -0.2636(3) 0.0431(8) Uani d . 1 . .
    H H46 0.2710 0.1233 -0.2735 0.052(10) Uiso d R 1 . .
loop_
    _atom_site_aniso_label
    _atom_site_aniso_U_11
    _atom_site_aniso_U_22
    _atom_site_aniso_U_33
    _atom_site_aniso_U_12
    _atom_site_aniso_U_13
    _atom_site_aniso_U_23
    Zn1 0.0359(2) 0.0264(2) 0.0302(2) 0.01204(16) 0.01047(15) 0.00882(14)
    O1 0.0418(12) 0.0331(11) 0.0389(12) 0.0145(10) 0.0196(10) 0.0115(9)
    O2 0.0562(14) 0.0343(12) 0.0543(14) 0.0227(11) 0.0270(12) 0.0103(10)
    O3 0.0583(15) 0.0309(12) 0.0426(13) 0.0103(11) 0.0167(11) 0.0174(10)
    O4 0.0445(14) 0.0400(14) 0.0877(18) 0.0156(11) 0.0265(13) 0.0285(13)
    N1 0.0354(14) 0.0328(14) 0.0356(14) 0.0136(11) 0.0101(11) 0.0127(11)
    N2 0.0378(14) 0.0285(13) 0.0316(13) 0.0149(11) 0.0062(11) 0.0050(11)
    N6 0.0413(15) 0.0303(14) 0.0310(13) 0.0149(12) 0.0072(12) 0.0021(11)
    N9 0.0292(13) 0.0356(14) 0.0442(15) 0.0129(11) 0.0050(12) 0.0132(12)
    C1 0.065(2) 0.0356(18) 0.055(2) 0.0290(17) 0.0345(18) 0.0205(16)
    C4 0.0277(15) 0.0310(16) 0.0322(16) 0.0114(13) 0.0076(13) 0.0064(13)
    C6 0.0295(15) 0.0303(16) 0.0355(16) 0.0108(13) 0.0131(13) 0.0099(13)
    C9 0.0442(18) 0.0294(16) 0.0335(16) 0.0177(14) 0.0108(14) 0.0041(13)
    C10 0.047(2) 0.0300(17) 0.0406(18) 0.0159(15) 0.0230(16) 0.0068(14)
    C11 0.054(2) 0.0357(18) 0.0436(19) 0.0276(17) 0.0028(16) 0.0059(15)
    C13 0.0429(18) 0.0308(16) 0.0307(16) 0.0170(14) 0.0045(14) 0.0095(13)
    C18 0.0387(17) 0.0311(16) 0.0396(18) 0.0133(14) -0.0029(14) 0.0138(14)
    C20 0.0467(19) 0.0323(16) 0.0418(18) 0.0176(15) 0.0227(15) 0.0130(14)
    C22 0.090(3) 0.050(2) 0.0291(19) 0.023(2) 0.002(2) 0.0006(17)
    C23 0.0468(19) 0.0297(17) 0.0389(18) 0.0094(15) 0.0094(15) 0.0065(14)
    C26 0.0306(17) 0.0350(17) 0.052(2) 0.0131(14) 0.0115(15) 0.0189(15)
    C27 0.0395(18) 0.0410(18) 0.0437(18) 0.0156(15) 0.0193(15) 0.0142(15)
    C28 0.043(2) 0.0381(18) 0.053(2) 0.0153(16) 0.0167(17) 0.0197(16)
    C31 0.059(2) 0.0366(18) 0.051(2) 0.0241(16) 0.0316(17) 0.0223(16)
    C32 0.047(2) 0.0376(18) 0.053(2) 0.0205(16) 0.0159(17) 0.0215(16)
    C33 0.0415(19) 0.0430(19) 0.0423(19) 0.0166(16) 0.0126(16) 0.0033(15)
    C37 0.057(2) 0.0293(18) 0.0427(18) 0.0209(16) 0.0070(17) 0.0055(14)
    C38 0.077(3) 0.053(2) 0.0397(19) 0.030(2) 0.023(2) 0.0154(17)
    C39 0.059(2) 0.040(2) 0.040(2) 0.0102(18) -0.0127(18) 0.0063(16)
    C45 0.0325(18) 0.040(2) 0.064(2) 0.0126(15) -0.0018(17) 0.0198(18)
    C46 0.0337(18) 0.0428(19) 0.053(2) 0.0159(15) 0.0153(15) 0.0129(16)
_geom_special_details
;
All e.s.d.'s (except the e.s.d. in the dihedral angle between two l.s. planes)
are estimated using the full covariance matrix. The cell e.s.d.'s are taken
into account individually in the estimation of e.s.d.'s in distances, angles
and torsion angles; correlations between e.s.d.'s in cell parameters are only
used when they are defined by crystal symmetry. An approximate (isotropic)
treatment of cell e.s.d.'s is used for estimating e.s.d.'s involving l.s.
planes.
;
loop_
    _geom_bond_atom_site_label_1
    _geom_bond_atom_site_label_2
    _geom_bond_site_symmetry_2
    _geom_bond_distance
    _geom_bond_publ_flag
    Zn1 O3 . 1.967(2) ?
    Zn1 O1 . 1.9680(19) ?
    Zn1 N2 . 1.999(2) ?
    Zn1 N1 . 2.036(2) ?
    O1 C4 . 1.283(3) ?
    O2 C4 . 1.240(3) ?
    O3 C10 . 1.244(4) ?
    O4 C10 . 1.234(4) ?
    N1 C26 . 1.310(3) ?
    N1 C27 . 1.370(4) ?
    N2 C9 . 1.313(4) ?
    N2 C11 . 1.373(4) ?
    N6 C9 . 1.344(3) ?
    N6 C37 . 1.369(4) ?
    N6 C33 . 1.464(4) ?
    N9 C26 . 1.339(4) ?
    N9 C46 . 1.364(4) ?
    N9 C45 . 1.478(4) ?
    C1 C31 2_754 1.386(4) ?
    C1 C6 . 1.387(4) ?
    C1 H1 . 0.9289 ?
    C4 C6 . 1.506(4) ?
    C6 C31 . 1.383(4) ?
    C9 H9 . 0.9291 ?
    C10 C20 . 1.522(4) ?
    C11 C37 . 1.340(4) ?
    C11 H11 . 0.9294 ?
    C13 C23 . 1.383(4) ?
    C13 C18 . 1.398(4) ?
    C13 C33 . 1.515(4) ?
    C18 C39 . 1.399(5) ?
    C18 C45 2_765 1.497(4) ?
    C20 C32 . 1.384(4) ?
    C20 C28 . 1.393(4) ?
    C22 C39 . 1.364(5) ?
    C22 C38 . 1.369(5) ?
    C22 H22 . 0.9271 ?
    C23 C38 . 1.378(4) ?
    C23 H23 . 0.9299 ?
    C26 H26 . 0.9298 ?
    C27 C46 . 1.347(4) ?
    C27 H27 . 0.9297 ?
    C28 C32 2_645 1.381(4) ?
    C28 H28 . 0.9299 ?
    C31 C1 2_754 1.386(4) ?
    C31 H31 . 0.9294 ?
    C32 C28 2_645 1.381(4) ?
    C32 H32 . 0.9283 ?
    C33 H33A . 0.9696 ?
    C33 H33B . 0.9695 ?
    C37 H37 . 0.9299 ?
    C38 H38 . 0.9292 ?
    C39 H39 . 0.9280 ?
    C45 C18 2_765 1.497(4) ?
    C45 H45A . 0.9699 ?
    C45 H45B . 0.9696 ?
    C46 H46 . 0.9284 ?
loop_
    _geom_angle_atom_site_label_1
    _geom_angle_atom_site_label_2
    _geom_angle_atom_site_label_3
    _geom_angle_site_symmetry_1
    _geom_angle_site_symmetry_3
    _geom_angle
    _geom_angle_publ_flag
    O3 Zn1 O1 . . 105.82(9) ?
    O3 Zn1 N2 . . 118.54(9) ?
    O1 Zn1 N2 . . 115.65(9) ?
    O3 Zn1 N1 . . 100.79(10) ?
    O1 Zn1 N1 . . 109.17(9) ?
    N2 Zn1 N1 . . 105.62(10) ?
    C4 O1 Zn1 . . 115.41(18) ?
    C10 O3 Zn1 . . 111.8(2) ?
    C26 N1 C27 . . 105.7(2) ?
    C26 N1 Zn1 . . 125.8(2) ?
    C27 N1 Zn1 . . 128.4(2) ?
    C9 N2 C11 . . 105.6(2) ?
    C9 N2 Zn1 . . 125.44(19) ?
    C11 N2 Zn1 . . 126.0(2) ?
    C9 N6 C37 . . 107.5(3) ?
    C9 N6 C33 . . 125.4(3) ?
    C37 N6 C33 . . 126.5(3) ?
    C26 N9 C46 . . 106.8(3) ?
    C26 N9 C45 . . 127.3(3) ?
    C46 N9 C45 . . 125.9(3) ?
    C31 C1 C6 2_754 . 120.5(3) ?
    C31 C1 H1 2_754 . 119.6 ?
    C6 C1 H1 . . 119.9 ?
    O2 C4 O1 . . 124.7(3) ?
    O2 C4 C6 . . 119.0(2) ?
    O1 C4 C6 . . 116.3(2) ?
    C31 C6 C1 . . 118.0(3) ?
    C31 C6 C4 . . 121.4(3) ?
    C1 C6 C4 . . 120.6(3) ?
    N2 C9 N6 . . 110.9(3) ?
    N2 C9 H9 . . 124.7 ?
    N6 C9 H9 . . 124.5 ?
    O4 C10 O3 . . 124.9(3) ?
    O4 C10 C20 . . 118.8(3) ?
    O3 C10 C20 . . 116.2(3) ?
    C37 C11 N2 . . 110.1(3) ?
    C37 C11 H11 . . 124.9 ?
    N2 C11 H11 . . 125.0 ?
    C23 C13 C18 . . 119.7(3) ?
    C23 C13 C33 . . 119.4(3) ?
    C18 C13 C33 . . 120.9(3) ?
    C13 C18 C39 . . 118.0(3) ?
    C13 C18 C45 . 2_765 123.6(3) ?
    C39 C18 C45 . 2_765 118.4(3) ?
    C32 C20 C28 . . 118.8(3) ?
    C32 C20 C10 . . 120.9(3) ?
    C28 C20 C10 . . 120.3(3) ?
    C39 C22 C38 . . 120.2(3) ?
    C39 C22 H22 . . 119.6 ?
    C38 C22 H22 . . 120.1 ?
    C38 C23 C13 . . 120.9(3) ?
    C38 C23 H23 . . 119.8 ?
    C13 C23 H23 . . 119.2 ?
    N1 C26 N9 . . 111.6(3) ?
    N1 C26 H26 . . 124.3 ?
    N9 C26 H26 . . 124.2 ?
    C46 C27 N1 . . 109.2(3) ?
    C46 C27 H27 . . 125.4 ?
    N1 C27 H27 . . 125.3 ?
    C32 C28 C20 2_645 . 120.3(3) ?
    C32 C28 H28 2_645 . 119.8 ?
    C20 C28 H28 . . 120.0 ?
    C6 C31 C1 . 2_754 121.5(3) ?
    C6 C31 H31 . . 119.3 ?
    C1 C31 H31 2_754 . 119.2 ?
    C28 C32 C20 2_645 . 121.0(3) ?
    C28 C32 H32 2_645 . 119.7 ?
    C20 C32 H32 . . 119.3 ?
    N6 C33 C13 . . 113.4(3) ?
    N6 C33 H33A . . 108.9 ?
    C13 C33 H33A . . 108.9 ?
    N6 C33 H33B . . 108.8 ?
    C13 C33 H33B . . 109.0 ?
    H33A C33 H33B . . 107.7 ?
    C11 C37 N6 . . 105.9(3) ?
    C11 C37 H37 . . 126.8 ?
    N6 C37 H37 . . 127.2 ?
    C22 C38 C23 . . 119.7(4) ?
    C22 C38 H38 . . 120.3 ?
    C23 C38 H38 . . 120.0 ?
    C22 C39 C18 . . 121.5(3) ?
    C22 C39 H39 . . 119.3 ?
    C18 C39 H39 . . 119.3 ?
    N9 C45 C18 . 2_765 111.3(3) ?
    N9 C45 H45A . . 109.3 ?
    C18 C45 H45A 2_765 . 109.5 ?
    N9 C45 H45B . . 109.4 ?
    C18 C45 H45B 2_765 . 109.4 ?
    H45A C45 H45B . . 108.0 ?
    C27 C46 N9 . . 106.7(3) ?
    C27 C46 H46 . . 126.5 ?
    N9 C46 H46 . . 126.8 ?
data_global
_journal_date_recd_electronic     2010-10-19
_journal_date_accepted     2010-10-19
_journal_name_full     'Acta Crystallographica, Section E'
_journal_year     2010
_journal_volume     66
_journal_issue     11
_journal_page_first     m1456
_journal_page_last     m1456
_journal_paper_category     QM
_journal_coeditor_code     NG5050
_publ_contact_author_name     'A. Author'
_publ_contact_author_address
;
Institution
City
State
Postcode
UK
;
_publ_contact_author_email     zhangshishen@126.com
_publ_contact_author_fax     ' '
_publ_contact_author_phone     ' '
_publ_section_title
;\
Poly[[\m~2~-1,2-bis(1<i>H</i>-imidazol-1-ylmethyl)benzene-\k^2^<i>N</i>^3^:\
<i>N</i>^3'^](\m~2~-terephthalato-\k^2^<i>O</i>^1^:<i>O</i>^4^)zinc(II)]
;
loop_
    _publ_author_name
    _publ_author_footnote
    _publ_author_address
    'Zhang, Shi-Shen' .
;
Department of Applied Chemistry
Zhejiang Sci-Tech University
Hangzhou 310018
People's Republic of China
;
    'Chen, Li-Jiang' .
;
Department of Applied Chemistry
Zhejiang Sci-Tech University
Hangzhou 310018
People's Republic of China
;
