# Supplementary material for: Poly[[μ2-1,2-bis­(1H-imidazol-1-ylmeth­yl)benzene-κ2 N 3:N 3′](μ2-tereph­thalato-κ2 O 1:O 4)zinc(II)]
Source: Acta Crystallogr Sect E Struct Rep Online. 2010 Oct 23;66(Pt 11):m1456. doi: 10.1107/S1600536810042406 (PMC3009079; doi:10.1107/S1600536810042406)
Supplement: Supplementary file 2 [file e-66-m1456-Isup2.hkl]

# 
# h,k,l, Fc-squared, Fo-squared, sigma(Fo-squared) and status flag 
# 
data_I
_shelx_title ' 0104am in P1                     P-1' 
_shelx_refln_list_code          4 
_shelx_F_calc_maximum      125.16 
_exptl_crystal_F_000       479.88 
_reflns_d_resolution_high  0.8255 
 
loop_ 
 _symmetry_equiv_pos_as_xyz 
 'x, y, z' 
 '-x, -y, -z' 
 
_cell_length_a    10.1320 
_cell_length_b    10.1790 
_cell_length_c    11.1690 
_cell_angle_alpha  99.073 
_cell_angle_beta  102.748 
_cell_angle_gamma 112.974 
 
_shelx_F_squared_multiplier     1.000 
 
loop_ 
 _refln_index_h 
 _refln_index_k 
 _refln_index_l 
 _refln_F_squared_calc 
 _refln_F_squared_meas 
 _refln_F_squared_sigma 
 _refln_observed_status 
   1   0   0      369.56      357.25      7.57 o 
   2   0   0       24.78       25.36      4.40 o 
   3   0   0      187.19      169.29      5.09 o 
   4   0   0      138.88      111.92      4.56 o 
   5   0   0        8.43       10.62      4.28 o 
   6   0   0      794.73      828.47     27.27 o 
   7   0   0      898.82      868.62     30.71 o 
   8   0   0        2.10        8.12      5.37 o 
   9   0   0       35.66       39.26      9.25 o 
  10   0   0        0.03        2.47     13.79 o 
 -11   1   0       44.43       51.66     11.99 o 
 -10   1   0       31.87       24.73     12.87 o 
  -9   1   0      248.98      273.87     26.50 o 
  -8   1   0       26.97       19.88      7.39 o 
  -7   1   0     1094.23     1146.84     34.59 o 
  -6   1   0        1.35        3.03      3.87 o 
  -5   1   0       63.65       39.97     10.31 o 
  -4   1   0      173.71      154.08      9.88 o 
  -3   1   0       25.65       16.83      3.26 o 
  -2   1   0     2163.38     2266.20     24.03 o 
  -1   1   0      197.56      175.71      7.00 o 
   0   1   0     3134.91     3505.16     28.38 o 
   1   1   0      274.50      275.59      7.62 o 
   2   1   0        9.10       12.29      2.45 o 
   3   1   0      542.41      543.13     11.32 o 
   4   1   0      830.57      767.04     14.62 o 
   5   1   0      179.79      170.17     12.39 o 
   6   1   0      855.12      831.18     28.48 o 
   7   1   0        9.77       11.14      4.67 o 
   8   1   0      181.20      172.30     43.07 o 
   9   1   0      249.06      236.41     20.28 o 
  10   1   0       21.13       25.20      8.58 o 
 -11   2   0      127.30      127.39     17.41 o 
 -10   2   0        2.70        7.36      8.89 o 
  -9   2   0      683.22      705.20     48.54 o 
  -8   2   0       39.43       41.28      9.06 o 
  -7   2   0     1354.80     1413.24     61.14 o 
  -6   2   0       13.58        8.37      4.48 o 
  -5   2   0      583.01      541.09     27.27 o 
  -4   2   0      266.18      264.60      7.73 o 
  -3   2   0      465.60      456.27     11.41 o 
  -2   2   0    12319.44    13700.24    151.32 o 
  -1   2   0      137.49      157.82      4.55 o 
   0   2   0     2013.80     2054.80     19.55 o 
   1   2   0      512.64      491.64     13.07 o 
   2   2   0     2581.31     2607.15     28.78 o 
   3   2   0       40.46       40.68      7.39 o 
   4   2   0     3279.40     3411.47     39.60 o 
   5   2   0      105.05       96.62     17.67 o 
   6   2   0      893.32      879.29     30.65 o 
   7   2   0       25.86       26.88      6.76 o 
   8   2   0        7.04        5.12      5.16 o 
   9   2   0      152.14      135.41     24.15 o 
 -11   3   0       49.33       55.53     12.99 o 
 -10   3   0       15.53       13.62      7.89 o 
  -9   3   0      167.84      173.81     17.86 o 
  -8   3   0      135.94      135.33     16.58 o 
  -7   3   0      388.47      335.79     26.54 o 
  -6   3   0       11.76       12.90      2.91 o 
  -5   3   0     3283.78     3356.77     48.11 o 
  -4   3   0      424.45      401.20     10.79 o 
  -3   3   0      387.80      338.14      9.23 o 
  -2   3   0      118.41       92.33      4.68 o 
  -1   3   0      373.41      331.85      7.27 o 
   0   3   0      120.88       96.64      8.28 o 
   1   3   0      162.19      156.38      6.69 o 
   2   3   0     1902.41     1852.61     26.05 o 
   3   3   0      196.39      193.69      8.97 o 
   4   3   0      660.07      582.48     18.48 o 
   5   3   0       36.92       41.11      7.44 o 
   6   3   0     1105.99     1152.39     36.46 o 
   7   3   0       27.36       21.11      7.71 o 
   8   3   0       15.33       15.94      7.80 o 
   9   3   0       35.44       31.07     15.57 o 
 -11   4   0       92.80       83.16     14.25 o 
 -10   4   0       51.70       61.48     11.95 o 
  -9   4   0      906.01      957.94     35.21 o 
  -8   4   0        5.54       11.13      5.33 o 
  -7   4   0      375.42      347.84     18.76 o 
  -6   4   0      296.17      306.47     11.06 o 
  -5   4   0     2068.24     2109.20     29.24 o 
  -4   4   0       83.91       85.17      5.80 o 
  -3   4   0     1362.47     1323.98     25.56 o 
  -2   4   0      242.03      184.27     12.51 o 
  -1   4   0     1125.11     1068.78     15.41 o 
   0   4   0       39.27       30.71      5.89 o 
   1   4   0     1355.36     1413.12     22.53 o 
   2   4   0     2929.37     3061.80     37.79 o 
   3   4   0      501.40      522.80     15.67 o 
   4   4   0     1527.27     1540.33     28.86 o 
   5   4   0      147.54      158.02     19.57 o 
   6   4   0       46.16       63.62     10.17 o 
   7   4   0       40.38       38.09     18.22 o 
   8   4   0       30.47       56.04     11.33 o 
 -11   5   0        2.38        3.22      6.73 o 
 -10   5   0      242.58      220.59     19.20 o 
  -9   5   0       14.20       18.69      7.75 o 
  -8   5   0        3.80        5.05      5.24 o 
  -7   5   0      852.62      857.05     28.23 o 
  -6   5   0        5.34        9.25      3.14 o 
  -5   5   0     2096.31     2168.38     31.21 o 
  -4   5   0       26.41       40.15      4.51 o 
  -3   5   0      447.45      370.50     10.52 o 
  -2   5   0      117.53      104.10      7.57 o 
  -1   5   0     1625.67     1605.89     24.24 o 
   0   5   0     1408.56     1454.44     31.47 o 
   1   5   0     1332.97     1345.82     24.01 o 
   2   5   0      450.16      416.31     14.19 o 
   3   5   0        8.71        3.51      4.66 o 
   4   5   0      318.96      326.19     14.22 o 
   5   5   0      180.06      159.39     18.98 o 
   6   5   0      118.02      108.88     13.45 o 
   7   5   0       17.91       16.92      7.14 o 
 -11   6   0       11.42       23.50      9.89 o 
 -10   6   0      263.72      296.70     23.60 o 
  -9   6   0      411.02      421.61     24.01 o 
  -8   6   0      428.35      446.95     22.26 o 
  -7   6   0      931.11      984.50     23.50 o 
  -6   6   0        9.57        5.02      3.24 o 
  -5   6   0      334.46      368.49     12.81 o 
  -4   6   0      861.58      895.08     28.00 o 
  -3   6   0      314.61      246.12      9.62 o 
  -2   6   0      909.59      974.92     16.85 o 
  -1   6   0     1493.32     1507.42     37.92 o 
   0   6   0      531.82      520.72     20.51 o 
   1   6   0      756.13      741.33     26.20 o 
   2   6   0      151.52      163.31     12.83 o 
   3   6   0      220.44      248.49     18.32 o 
   4   6   0      207.04      180.12     24.71 o 
   5   6   0        4.26       -6.43      9.95 o 
   6   6   0       41.67       31.64     12.80 o 
 -11   7   0       14.36       18.73      8.38 o 
 -10   7   0       63.77       65.27     12.54 o 
  -9   7   0      348.25      323.51     21.80 o 
  -8   7   0      183.87      229.67     17.24 o 
  -7   7   0      159.41      151.79     21.50 o 
  -6   7   0      526.64      495.06     21.53 o 
  -5   7   0       11.82        8.34      4.39 o 
  -4   7   0      191.84      182.35     13.81 o 
  -3   7   0     1268.15     1311.00     39.76 o 
  -2   7   0      271.82      267.14     16.79 o 
  -1   7   0     1259.90     1332.31     51.72 o 
   0   7   0       38.16       39.03      9.44 o 
   1   7   0      409.10      389.31     21.13 o 
   2   7   0      199.05      192.79     16.50 o 
   3   7   0      187.19      184.14     16.27 o 
   4   7   0      548.88      591.47     45.25 o 
   5   7   0      294.91      305.17     35.01 o 
 -11   8   0       34.63       30.53     14.82 o 
 -10   8   0      412.68      410.53     38.96 o 
  -9   8   0      272.11      302.54     32.17 o 
  -8   8   0      265.60      279.01     29.15 o 
  -7   8   0       35.24       28.39      7.25 o 
  -6   8   0      232.67      236.30     16.81 o 
  -5   8   0      616.42      559.08     35.24 o 
  -4   8   0      209.33      169.24     14.57 o 
  -3   8   0      590.19      615.52     31.28 o 
  -2   8   0        0.53       -1.28      6.61 o 
  -1   8   0      112.27      121.75     13.57 o 
   0   8   0       63.71       54.52     10.47 o 
   1   8   0      116.55      116.96     16.85 o 
   2   8   0      149.08      165.43     16.52 o 
   3   8   0      175.72      209.90     18.93 o 
   4   8   0      156.82      162.31     27.80 o 
 -11   9   0       18.06       28.69     14.33 o 
 -10   9   0      131.24      101.66     22.39 o 
  -9   9   0        8.03        9.99     12.58 o 
  -8   9   0      107.32      126.67     17.04 o 
  -7   9   0        7.07        3.46      5.34 o 
  -6   9   0      494.10      534.30     26.48 o 
  -5   9   0      434.72      410.18     22.96 o 
  -4   9   0      882.47      827.55     54.00 o 
  -3   9   0      744.33      765.60     42.03 o 
  -2   9   0      462.49      452.21     25.20 o 
  -1   9   0        8.64       22.65      7.79 o 
   0   9   0       79.70       71.75     12.54 o 
   1   9   0      179.27      220.10     42.11 o 
   2   9   0        3.28       11.81      8.33 o 
   3   9   0      324.35      306.52     37.72 o 
 -10  10   0       23.79       25.98     15.96 o 
  -9  10   0       17.79       29.86     13.12 o 
  -8  10   0      166.66      183.47     17.61 o 
  -7  10   0       85.23       70.34     11.92 o 
  -6  10   0      232.53      226.03     23.50 o 
  -5  10   0      285.41      292.41     21.31 o 
  -4  10   0      325.73      282.94     21.30 o 
  -3  10   0      147.15      133.28     30.57 o 
  -2  10   0       21.09       17.98      8.10 o 
  -1  10   0      112.00      134.05     16.61 o 
   0  10   0       10.81        7.19      7.95 o 
   1  10   0       74.56       72.24     14.21 o 
  -9  11   0       18.98       32.10     17.31 o 
  -8  11   0      334.07      317.28     24.09 o 
  -7  11   0       90.71       95.89     14.33 o 
  -6  11   0       48.46       48.02     11.65 o 
  -5  11   0       88.68       64.15     12.49 o 
  -4  11   0      434.07      400.87     32.65 o 
  -3  11   0       22.03       28.33     14.27 o 
  -2  11   0      218.67      221.57     21.71 o 
  -1  11   0      103.62      101.32     19.18 o 
  -7  12   0        0.30        9.75      8.34 o 
  -6  12   0      106.44      115.34     16.91 o 
  -5  12   0       52.25       41.97     12.15 o 
  -4  12   0       14.80       21.52      9.68 o 
   3 -12   1       55.46       60.11     13.61 o 
   4 -12   1       69.40       76.80     14.41 o 
   5 -12   1       40.83       48.56     11.89 o 
   6 -12   1      101.87      111.80     16.39 o 
   7 -12   1       48.47       75.74     14.22 o 
   0 -11   1      190.91      202.33     21.18 o 
   1 -11   1       26.89       22.97     19.30 o 
   2 -11   1      219.08      256.90     22.34 o 
   3 -11   1      125.74      113.36     18.82 o 
   4 -11   1       34.22       31.91     18.25 o 
   5 -11   1       52.66       39.80     10.34 o 
   6 -11   1      170.28      179.92     18.28 o 
   7 -11   1       22.20       31.45     15.61 o 
   8 -11   1       43.02       28.56      9.16 o 
   9 -11   1       69.04      101.17     23.00 o 
  -2 -10   1        1.09        3.34      8.71 o 
  -1 -10   1      288.17      311.02     29.72 o 
   0 -10   1      241.64      237.58     21.11 o 
   1 -10   1        0.46        1.85      6.29 o 
   2 -10   1      359.08      319.62     22.78 o 
   3 -10   1       11.61       10.37      5.91 o 
   4 -10   1       45.70       47.41      9.55 o 
   5 -10   1        1.73        2.10      6.61 o 
   6 -10   1     1182.45     1130.91     39.51 o 
   7 -10   1       44.89       40.92     16.92 o 
   8 -10   1       97.72       99.10     18.61 o 
   9 -10   1      279.20      302.61     33.95 o 
  10 -10   1        3.61       11.13     13.12 o 
  -3  -9   1      306.03      310.77     23.85 o 
  -2  -9   1      147.82      145.01     16.75 o 
  -1  -9   1       72.06       77.12     12.73 o 
   0  -9   1       22.87       26.13      8.52 o 
   1  -9   1        5.15       11.31      6.62 o 
   2  -9   1      378.98      377.43     22.91 o 
   3  -9   1        5.45        2.93      4.94 o 
   4  -9   1     1641.21     1527.12     62.72 o 
   5  -9   1       30.82       21.15      6.76 o 
   6  -9   1      163.40      169.47     15.18 o 
   7  -9   1        1.25       -2.43      6.58 o 
   8  -9   1      125.37       97.47     19.98 o 
   9  -9   1      178.29      162.98     25.06 o 
  10  -9   1      165.05      134.97     24.56 o 
  -4  -8   1        0.08        5.65     11.45 o 
  -3  -8   1     1074.29     1135.41     49.29 o 
  -2  -8   1        3.04       17.78      7.39 o 
  -1  -8   1       34.91       38.12      8.92 o 
   0  -8   1      170.93      178.67     15.84 o 
   1  -8   1      455.58      426.74     22.36 o 
   2  -8   1      637.02      674.75     27.00 o 
   3  -8   1        2.25        5.74      9.79 o 
   4  -8   1      569.65      546.71     23.71 o 
   5  -8   1        5.50       17.36      5.56 o 
   6  -8   1      386.71      393.81     20.31 o 
   7  -8   1      126.72      122.16     12.17 o 
   8  -8   1      349.66      364.50     32.31 o 
   9  -8   1      118.89      128.54     22.25 o 
  10  -8   1      127.49      131.77     24.99 o 
  11  -8   1        0.54        6.79     12.01 o 
  -6  -7   1       18.86       31.96     14.29 o 
  -5  -7   1      210.19      208.13     28.33 o 
  -4  -7   1      192.85      157.15     24.46 o 
  -3  -7   1      857.18      910.99     32.82 o 
  -2  -7   1        8.26        7.06      5.76 o 
  -1  -7   1      116.92       99.26     11.38 o 
   0  -7   1       10.15        8.69      4.96 o 
   1  -7   1      528.65      524.35     28.85 o 
   2  -7   1       77.78       63.50      8.81 o 
   3  -7   1      622.96      648.79     23.83 o 
   4  -7   1      163.13      164.21     15.82 o 
   5  -7   1       26.45       26.79      4.68 o 
   6  -7   1     1352.19     1381.14     27.94 o 
   7  -7   1       79.56       79.10     10.53 o 
   8  -7   1      710.01      762.87     29.91 o 
   9  -7   1       72.67       57.67     10.73 o 
  10  -7   1      154.83      168.49     17.87 o 
  11  -7   1        8.22        0.74     12.26 o 
  -7  -6   1      102.20      106.61     21.43 o 
  -6  -6   1       16.30        8.78      8.64 o 
  -5  -6   1      174.11      164.73     19.94 o 
  -4  -6   1       25.48       20.84      5.25 o 
  -3  -6   1     1108.73     1165.97     26.83 o 
  -2  -6   1        3.01        8.08      3.37 o 
  -1  -6   1     2008.91     2103.66     32.76 o 
   0  -6   1      235.09      243.15     16.38 o 
   1  -6   1      338.64      306.18     10.82 o 
   2  -6   1        4.35        5.47      2.75 o 
   3  -6   1      868.13      812.07     32.46 o 
   4  -6   1      648.01      673.80     16.71 o 
   5  -6   1        8.87       12.69      3.55 o 
   6  -6   1      640.40      613.61     25.96 o 
   7  -6   1        9.13        2.60      4.35 o 
   8  -6   1      204.51      194.34     16.16 o 
   9  -6   1        0.45       11.34      6.84 o 
  10  -6   1      448.92      440.78     27.28 o 
  11  -6   1       95.29      104.85     25.79 o 
  -7  -5   1       49.75       51.06     10.60 o 
  -6  -5   1       80.93       56.69      9.74 o 
  -5  -5   1      602.81      589.65     25.77 o 
  -4  -5   1        2.45        0.40      3.04 o 
  -3  -5   1      158.38      147.10      9.24 o 
  -2  -5   1      283.76      320.75     12.22 o 
  -1  -5   1     3138.12     3211.18     38.82 o 
   0  -5   1      361.29      365.28     11.31 o 
   1  -5   1     2999.35     3071.51     34.33 o 
   2  -5   1      339.15      358.46     10.46 o 
   3  -5   1     1097.99     1100.25     19.73 o 
   4  -5   1       50.44       64.51      5.56 o 
   5  -5   1       12.02        8.60      2.97 o 
   6  -5   1     1125.27     1159.65     23.01 o 
   7  -5   1      575.30      595.45     24.27 o 
   8  -5   1      369.61      422.83     24.74 o 
   9  -5   1      133.21      129.95     14.98 o 
  10  -5   1      125.78      138.79     16.65 o 
  11  -5   1       37.67       23.86     10.68 o 
  -8  -4   1      155.67      143.70     16.20 o 
  -7  -4   1       67.70       69.93     11.20 o 
  -6  -4   1        1.71        4.59      6.13 o 
  -5  -4   1       23.89       13.88      6.05 o 
  -4  -4   1      408.31      383.43     14.23 o 
  -3  -4   1     1288.32     1405.57     25.56 o 
  -2  -4   1       61.34       51.05      6.23 o 
  -1  -4   1     3996.87     4275.00     42.64 o 
   0  -4   1      759.10      832.79     15.36 o 
   1  -4   1     2632.87     2657.85     28.71 o 
   2  -4   1      554.17      533.85     11.96 o 
   3  -4   1     7797.59     8690.50     67.09 o 
   4  -4   1     1471.83     1508.51     27.58 o 
   5  -4   1      436.61      407.77     12.12 o 
   6  -4   1      274.50      267.34     10.18 o 
   7  -4   1        4.75        1.60      4.22 o 
   8  -4   1      124.23      119.16     13.19 o 
   9  -4   1       69.96       65.57     17.08 o 
  10  -4   1      332.79      317.54     50.25 o 
  11  -4   1        5.70        9.66      6.78 o 
  -9  -3   1       13.85       31.67      9.02 o 
  -8  -3   1      215.09      207.66     18.06 o 
  -7  -3   1       18.96       15.56      5.88 o 
  -6  -3   1      246.09      213.44     15.87 o 
  -5  -3   1       40.73       34.87      7.12 o 
  -4  -3   1     1433.28     1505.61     25.96 o 
  -3  -3   1     2602.49     2734.10     37.97 o 
  -2  -3   1      251.69      236.80      8.65 o 
  -1  -3   1     3864.10     3997.22     37.24 o 
   0  -3   1        0.59        1.58      2.21 o 
   1  -3   1      161.98      215.59      6.71 o 
   2  -3   1     1165.50     1295.59     24.28 o 
   3  -3   1     2093.83     2209.65     25.66 o 
   4  -3   1        8.10        6.57      3.88 o 
   5  -3   1     1645.59     1612.04     22.51 o 
   6  -3   1      127.92      121.11     11.28 o 
   7  -3   1       30.94       41.10      8.56 o 
   8  -3   1       63.15       51.67     10.10 o 
   9  -3   1      253.12      274.54     20.45 o 
  10  -3   1      449.73      460.90     35.28 o 
  11  -3   1       39.46       47.57     16.32 o 
  -9  -2   1       24.42       15.67     12.14 o 
  -8  -2   1      173.45      146.25     15.43 o 
  -7  -2   1       27.54       27.67      7.45 o 
  -6  -2   1      400.19      399.40     19.83 o 
  -5  -2   1      423.27      421.42     13.33 o 
  -4  -2   1     2103.50     1964.74     27.62 o 
  -3  -2   1      825.78      847.13     19.03 o 
  -2  -2   1      207.70      197.43      7.19 o 
  -1  -2   1      101.69       82.54      4.41 o 
   0  -2   1     5326.96     5841.08     41.57 o 
   1  -2   1    13781.60    16331.26    165.83 o 
   2  -2   1      272.65      265.74      7.01 o 
   3  -2   1     3478.65     3511.59     31.71 o 
   4  -2   1       93.08      107.47      4.60 o 
   5  -2   1     1293.75     1293.04     76.25 o 
   6  -2   1      823.43      864.03     27.79 o 
   7  -2   1       91.01      102.46     11.91 o 
   8  -2   1      295.01      282.42     19.75 o 
   9  -2   1      330.53      304.16     36.86 o 
  10  -2   1       76.04       81.30     17.65 o 
  11  -2   1       31.39       32.43     11.85 o 
 -10  -1   1       52.89       52.29     11.63 o 
  -9  -1   1        1.45        3.23      5.48 o 
  -8  -1   1      244.81      240.81     22.73 o 
  -7  -1   1       52.14       54.99      8.82 o 
  -6  -1   1      935.03      941.13     29.50 o 
  -5  -1   1      195.11      190.29      8.47 o 
  -4  -1   1     1181.42     1185.83     35.53 o 
  -3  -1   1      347.89      337.12      9.16 o 
  -2  -1   1     2094.60     2263.88     23.05 o 
  -1  -1   1      856.98      852.40     10.84 o 
   0  -1   1      726.65      772.59      8.49 o 
   1  -1   1      705.22      817.40      9.95 o 
   2  -1   1    15664.23    16903.81    103.82 o 
   3  -1   1      176.09      150.00      8.86 o 
   4  -1   1      265.92      275.86     18.11 o 
   5  -1   1      206.34      163.18     11.89 o 
   6  -1   1      616.95      620.15     25.10 o 
   7  -1   1      507.70      442.93     37.84 o 
   8  -1   1      139.94      131.56     13.99 o 
   9  -1   1      295.64      265.53     20.83 o 
  10  -1   1       80.77       81.15     13.98 o 
 -10   0   1       11.70       12.31     16.21 o 
  -9   0   1      114.07       98.69     13.21 o 
  -8   0   1      933.39      941.36     33.64 o 
  -7   0   1        0.83       16.18      5.55 o 
  -6   0   1      656.44      636.74     23.55 o 
  -5   0   1      568.20      586.42     16.06 o 
  -4   0   1      708.47      662.95     13.07 o 
  -3   0   1       15.47       14.43      2.48 o 
  -2   0   1       89.88       80.55      3.84 o 
  -1   0   1     4387.31     4738.85     33.10 o 
   0   0   1     2912.14     2673.11    166.73 o 
   1   0   1     7289.93     8335.86     54.41 o 
   2   0   1     7230.73     7816.72     54.97 o 
   3   0   1      950.28      906.28     12.39 o 
   4   0   1      848.80      869.64     24.20 o 
   5   0   1     1143.02     1209.59     31.86 o 
   6   0   1        7.35        1.76      3.87 o 
   7   0   1     1221.80     1176.93     64.73 o 
   8   0   1       86.03       83.04     12.06 o 
   9   0   1       14.58        9.55      6.29 o 
  10   0   1       52.91       78.26     15.55 o 
 -11   1   1       78.34       92.80     15.02 o 
 -10   1   1        1.70       -0.57      5.99 o 
  -9   1   1      564.24      627.40     28.92 o 
  -8   1   1      152.24      128.95     19.43 o 
  -7   1   1      363.24      360.81     19.52 o 
  -6   1   1      343.55      309.47     16.00 o 
  -5   1   1       58.75       49.70      4.32 o 
  -4   1   1      285.45      243.51      9.07 o 
  -3   1   1      825.01      814.74     13.31 o 
  -2   1   1    10875.13    11709.37     73.70 o 
  -1   1   1        5.47        4.41      1.25 o 
   0   1   1     4558.06     4903.43     34.76 o 
   1   1   1    15452.27    17224.42    104.77 o 
   2   1   1      781.33      786.22     13.46 o 
   3   1   1      497.45      585.41     12.29 o 
   4   1   1      403.99      393.70     14.40 o 
   5   1   1      635.99      611.85     64.13 o 
   6   1   1      240.17      246.96     25.65 o 
   7   1   1      297.38      297.28     19.92 o 
   8   1   1       33.66       27.50      8.01 o 
   9   1   1       15.12       15.89      7.50 o 
 -11   2   1      310.13      323.67     30.62 o 
 -10   2   1      168.06      170.00     17.41 o 
  -9   2   1        1.56        4.20      5.92 o 
  -8   2   1      313.14      316.07     24.63 o 
  -7   2   1      898.61      934.99     43.79 o 
  -6   2   1     2281.68     2512.10     36.54 o 
  -5   2   1      258.31      232.73     13.95 o 
  -4   2   1      342.88      312.13     11.25 o 
  -3   2   1      365.06      387.54     11.17 o 
  -2   2   1       62.59       79.84      3.99 o 
  -1   2   1      215.12      192.36     14.95 o 
   0   2   1     7554.32     7729.74     53.96 o 
   1   2   1     5940.86     6488.85     51.52 o 
   2   2   1     1006.52      963.96     17.08 o 
   3   2   1     1921.53     2083.12     28.35 o 
   4   2   1      691.38      620.31     15.32 o 
   5   2   1      628.96      599.56     23.99 o 
   6   2   1      298.80      284.83     19.94 o 
   7   2   1       33.82       41.56      9.21 o 
   8   2   1        5.25        3.22     11.93 o 
   9   2   1       77.68       83.62     13.73 o 
 -11   3   1      189.65      203.68     20.21 o 
 -10   3   1       68.84       67.93     12.27 o 
  -9   3   1      164.56      183.25     16.45 o 
  -8   3   1       88.50       91.89     14.68 o 
  -7   3   1     1097.57     1095.80     31.69 o 
  -6   3   1      347.67      339.72     11.39 o 
  -5   3   1     1013.64      953.15     18.28 o 
  -4   3   1      569.95      508.55     14.62 o 
  -3   3   1        2.89        1.91      1.96 o 
  -2   3   1      258.02      248.66      6.27 o 
  -1   3   1      240.79      201.38     10.00 o 
   0   3   1      456.42      431.32      9.60 o 
   1   3   1      393.66      382.21     28.94 o 
   2   3   1     3653.47     3810.26     41.05 o 
   3   3   1      824.87      772.59     18.10 o 
   4   3   1      292.12      252.31     11.11 o 
   5   3   1      316.62      292.18     18.19 o 
   6   3   1      338.54      331.89     20.96 o 
   7   3   1      244.49      231.23     20.64 o 
   8   3   1       50.53       33.42     12.62 o 
 -12   4   1        0.57       12.73      8.69 o 
 -11   4   1       54.70       82.90     13.61 o 
 -10   4   1      166.57      153.59     16.39 o 
  -9   4   1       45.94       55.44     10.11 o 
  -8   4   1      444.23      511.75     23.32 o 
  -7   4   1     1853.25     1859.57     30.27 o 
  -6   4   1      545.01      483.84     16.36 o 
  -5   4   1      580.38      548.98     14.62 o 
  -4   4   1     2802.94     3027.12     34.47 o 
  -3   4   1     1472.51     1561.94     20.88 o 
  -2   4   1       16.57        5.15      4.83 o 
  -1   4   1       23.97       22.62      8.35 o 
   0   4   1      633.71      578.29     19.04 o 
   1   4   1       15.29       13.10      3.05 o 
   2   4   1      866.96      804.03     18.63 o 
   3   4   1      713.09      677.34     36.16 o 
   4   4   1      808.96      832.06     21.60 o 
   5   4   1        8.66       15.77     12.87 o 
   6   4   1      104.52      102.48     13.20 o 
   7   4   1      243.16      250.55     29.70 o 
   8   4   1       19.20       11.40      7.71 o 
 -12   5   1       19.19       21.93      9.08 o 
 -11   5   1       82.13      123.72     17.70 o 
 -10   5   1       16.38       15.47      7.39 o 
  -9   5   1       37.65       55.48     10.12 o 
  -8   5   1        0.79       -1.07      4.29 o 
  -7   5   1      594.89      608.56     17.66 o 
  -6   5   1      200.58      166.24     13.04 o 
  -5   5   1     3083.19     3359.61     54.23 o 
  -4   5   1      809.69      730.14     15.66 o 
  -3   5   1     1087.15     1099.63     16.26 o 
  -2   5   1       20.17        8.42      5.65 o 
  -1   5   1       26.21       18.02      2.40 o 
   0   5   1     4522.96     5046.80     48.82 o 
   1   5   1        4.04        6.47      2.59 o 
   2   5   1      757.29      736.53     19.39 o 
   3   5   1      284.78      287.12     13.07 o 
   4   5   1       43.14       49.13      8.80 o 
   5   5   1      227.23      224.55     23.00 o 
   6   5   1      190.72      218.95     18.71 o 
   7   5   1       93.40      103.76     22.47 o 
 -12   6   1       49.66       54.68     11.54 o 
 -11   6   1       47.30       21.48      8.54 o 
 -10   6   1       10.90       10.25      6.54 o 
  -9   6   1      924.41      968.87     34.32 o 
  -8   6   1       56.58       45.50      9.94 o 
  -7   6   1      625.40      608.77     18.62 o 
  -6   6   1      445.73      446.49     14.99 o 
  -5   6   1      742.79      687.21     16.97 o 
  -4   6   1      124.61      124.99     12.62 o 
  -3   6   1      436.79      379.67     17.95 o 
  -2   6   1      708.26      658.77     36.31 o 
  -1   6   1      160.97      156.52     12.81 o 
   0   6   1     1386.47     1345.39     40.95 o 
   1   6   1       55.58       52.66      8.67 o 
   2   6   1       34.30       35.46      7.87 o 
   3   6   1      137.04      125.52     13.27 o 
   4   6   1      156.96      176.78     25.66 o 
   5   6   1       48.79       58.87     19.02 o 
   6   6   1      359.16      334.39     37.82 o 
 -11   7   1       35.42       39.92     12.44 o 
 -10   7   1        2.17        5.26      8.53 o 
  -9   7   1      375.77      424.89     36.36 o 
  -8   7   1        9.26       14.96      6.41 o 
  -7   7   1      721.83      746.80     47.56 o 
  -6   7   1        9.75       15.26      5.34 o 
  -5   7   1      317.53      333.88     26.78 o 
  -4   7   1      414.33      396.07     19.68 o 
  -3   7   1      288.71      271.09     17.16 o 
  -2   7   1      762.30      714.74     27.22 o 
  -1   7   1      966.83      922.73     54.44 o 
   0   7   1      194.39      200.27     19.94 o 
   1   7   1      138.00      129.99     14.65 o 
   2   7   1      198.40      221.98     17.94 o 
   3   7   1       30.00       24.13      8.06 o 
   4   7   1      333.04      392.62     39.21 o 
   5   7   1       18.50        5.44     14.08 o 
 -11   8   1       28.48       34.16     17.17 o 
 -10   8   1       36.94       37.86     14.86 o 
  -9   8   1      248.69      308.55     32.70 o 
  -8   8   1       61.06       53.27      9.14 o 
  -7   8   1      255.96      283.94     23.27 o 
  -6   8   1        0.67        7.80      5.65 o 
  -5   8   1      241.76      249.39     17.59 o 
  -4   8   1       24.00       20.77      8.00 o 
  -3   8   1      871.34      900.43     32.49 o 
  -2   8   1      176.61      164.34     15.15 o 
  -1   8   1       30.33       32.08      8.63 o 
   0   8   1        5.10       12.71      7.39 o 
   1   8   1       87.30       80.07     12.64 o 
   2   8   1      315.04      322.34     22.88 o 
   3   8   1       51.98       41.41     17.81 o 
   4   8   1      305.79      314.81     38.78 o 
 -11   9   1        5.52        2.91      9.28 o 
 -10   9   1       65.58       66.05     18.98 o 
  -9   9   1      257.05      254.94     31.03 o 
  -8   9   1       17.64       22.55      7.23 o 
  -7   9   1      386.07      372.81     22.46 o 
  -6   9   1       94.60       79.78     11.87 o 
  -5   9   1       92.55      101.03     12.88 o 
  -4   9   1       37.31       35.38      9.10 o 
  -3   9   1     1708.57     1671.48     86.22 o 
  -2   9   1        6.98       -0.27      6.67 o 
  -1   9   1      164.52      168.56     17.19 o 
   0   9   1      103.43      108.22     15.89 o 
   1   9   1      190.71      186.44     38.71 o 
   2   9   1      206.11      210.88     20.62 o 
 -10  10   1       29.86       13.29     14.08 o 
  -9  10   1       69.26       83.25     21.72 o 
  -8  10   1       30.65       20.11      8.72 o 
  -7  10   1       34.96       42.06     10.45 o 
  -6  10   1      477.12      467.02     28.67 o 
  -5  10   1      596.64      569.08     29.85 o 
  -4  10   1        0.38       -3.34      4.31 o 
  -3  10   1      203.16      203.67     19.73 o 
  -2  10   1        0.21        6.97      8.67 o 
  -1  10   1       46.38       35.44     13.26 o 
   0  10   1        1.20        8.69      8.35 o 
   1  10   1       43.15       59.27     13.65 o 
  -9  11   1       42.21       39.28     18.09 o 
  -8  11   1       64.87       72.60     13.48 o 
  -7  11   1      181.02      177.31     18.92 o 
  -6  11   1       20.80       11.42      7.38 o 
  -5  11   1      205.82      202.33     20.81 o 
  -4  11   1       56.23       54.28     12.08 o 
  -3  11   1      637.24      659.27     34.39 o 
  -2  11   1        3.75       10.42      8.90 o 
  -1  11   1      167.47      202.18     22.24 o 
   3 -12   2      145.21      150.99     22.09 o 
   4 -12   2       16.20       20.84      8.90 o 
   5 -12   2      128.27      109.82     15.99 o 
   6 -12   2       16.81       14.66      8.03 o 
   7 -12   2      220.80      217.16     20.64 o 
   0 -11   2      132.57      156.87     26.73 o 
   1 -11   2        8.32       -1.56      8.20 o 
   2 -11   2       38.06       43.15     13.93 o 
   3 -11   2       48.21       46.96     11.81 o 
   4 -11   2       21.94       20.96      8.59 o 
   5 -11   2      143.94      150.95     16.39 o 
   6 -11   2        3.01        8.09      7.54 o 
   7 -11   2      276.04      284.39     21.76 o 
   8 -11   2        1.15        2.28      8.99 o 
   9 -11   2       52.22       77.21     20.58 o 
  -2 -10   2      334.61      387.89     37.57 o 
  -1 -10   2        9.58       16.93      8.85 o 
   0 -10   2      254.06      277.01     38.21 o 
   1 -10   2      151.66      166.96     20.58 o 
   2 -10   2      486.72      513.35     43.92 o 
   3 -10   2      132.95      151.67     15.97 o 
   4 -10   2       27.88       21.07      7.65 o 
   5 -10   2       72.51       71.09     11.45 o 
   6 -10   2      294.45      287.11     20.43 o 
   7 -10   2      285.33      256.87     19.42 o 
   8 -10   2        2.09       -1.07      9.21 o 
   9 -10   2       90.27       97.01     22.15 o 
  10 -10   2       57.58       51.19     17.28 o 
  -3  -9   2       33.65       24.56     15.04 o 
  -2  -9   2      139.56      152.26     16.88 o 
  -1  -9   2       26.81       24.01      9.78 o 
   0  -9   2      318.21      319.81     21.45 o 
   1  -9   2        5.24        3.08      5.63 o 
   2  -9   2      498.59      462.17     24.17 o 
   3  -9   2      130.99      117.42     12.93 o 
   4  -9   2      768.97      790.84     30.02 o 
   5  -9   2      168.13      170.68     15.64 o 
   6  -9   2       33.67       44.82      9.05 o 
   7  -9   2      354.45      384.93     21.40 o 
   8  -9   2       10.01       13.12     10.34 o 
   9  -9   2      208.48      225.37     28.33 o 
  10  -9   2        0.23       -3.06     10.13 o 
  -4  -8   2      113.67      138.67     23.96 o 
  -3  -8   2        7.49        5.86      6.60 o 
  -2  -8   2      529.01      573.04     35.28 o 
  -1  -8   2       78.33       78.92     19.23 o 
   0  -8   2      550.25      577.16     25.43 o 
   1  -8   2        6.67        1.74      4.83 o 
   2  -8   2      705.91      738.15     27.59 o 
   3  -8   2      281.06      275.34     27.42 o 
   4  -8   2      267.72      250.71     16.25 o 
   5  -8   2      904.81      926.81     30.02 o 
   6  -8   2       16.30       16.19      9.65 o 
   7  -8   2       47.83       51.44      6.94 o 
   8  -8   2      309.99      339.75     21.65 o 
   9  -8   2      112.82      121.70     15.50 o 
  10  -8   2        1.83       -1.27      6.38 o 
  11  -8   2       64.59       65.83     21.54 o 
  -6  -7   2        7.45       -9.03      6.61 o 
  -4  -7   2      161.68      168.37     15.80 o 
  -3  -7   2       89.81      109.26     26.09 o 
  -2  -7   2     1769.16     1791.63     34.16 o 
  -1  -7   2      340.44      350.17     16.57 o 
   0  -7   2       89.23       85.88      7.72 o 
   1  -7   2      142.97      148.73      8.94 o 
   2  -7   2     1381.17     1453.48     26.58 o 
   3  -7   2      246.07      256.02     11.09 o 
   4  -7   2      480.88      462.29     18.27 o 
   5  -7   2       30.54       25.12      4.83 o 
   6  -7   2      167.17      160.19     10.07 o 
   7  -7   2      208.42      240.03     16.94 o 
   8  -7   2      605.19      581.81     26.70 o 
   9  -7   2      246.64      253.30     20.29 o 
  10  -7   2        4.64        1.79      7.22 o 
  11  -7   2      100.92       97.15     16.33 o 
  -7  -6   2       30.03       33.11      9.06 o 
  -6  -6   2        6.01       11.17      5.93 o 
  -5  -6   2      252.48      291.26     40.17 o 
  -4  -6   2      355.91      313.46     14.89 o 
  -3  -6   2      387.95      373.49     15.25 o 
  -2  -6   2      915.74      927.54     22.56 o 
  -1  -6   2      927.37      850.21     24.64 o 
   0  -6   2       15.47       16.98      4.33 o 
   1  -6   2      206.49      202.75      9.45 o 
   2  -6   2     1256.35     1258.51     22.58 o 
   3  -6   2      777.56      812.79     18.17 o 
   4  -6   2      409.13      412.67     13.44 o 
   5  -6   2       19.00       12.33      3.53 o 
   6  -6   2      310.10      320.56     12.91 o 
   7  -6   2      235.24      204.28     16.88 o 
   8  -6   2      111.42      114.09     13.50 o 
   9  -6   2      294.48      308.39     34.04 o 
  10  -6   2       66.98       61.80     12.98 o 
  11  -6   2       68.32       58.04     13.12 o 
  -8  -5   2       50.56       57.55     12.49 o 
  -7  -5   2       70.91       92.64     12.57 o 
  -6  -5   2       61.36       80.79     11.22 o 
  -5  -5   2      431.37      422.91     21.53 o 
  -4  -5   2      435.56      414.44     15.83 o 
  -3  -5   2      482.63      482.30     15.71 o 
  -2  -5   2      525.93      536.08     15.67 o 
  -1  -5   2      694.51      679.43     16.59 o 
   0  -5   2     2446.18     2504.77     31.78 o 
   1  -5   2      574.02      532.83     13.47 o 
   2  -5   2      903.47      899.96     17.61 o 
   3  -5   2     3145.00     3389.86     38.39 o 
   4  -5   2      366.65      342.69     14.63 o 
   5  -5   2      268.55      257.91     10.63 o 
   6  -5   2      907.74      963.80     31.64 o 
   7  -5   2      143.30      155.24     22.38 o 
   8  -5   2      408.24      415.39     23.39 o 
   9  -5   2      326.46      372.89     24.01 o 
  10  -5   2       75.79       79.00     24.79 o 
  11  -5   2      189.68      214.40     21.38 o 
  -8  -4   2       16.18        5.70      5.42 o 
  -7  -4   2      396.63      376.12     22.66 o 
  -6  -4   2        0.64        4.37      4.52 o 
  -5  -4   2        3.92        8.43      3.49 o 
  -4  -4   2      123.35      136.43     20.42 o 
  -3  -4   2     1133.65     1139.15     22.54 o 
  -2  -4   2        2.39        2.80      2.27 o 
  -1  -4   2     2619.57     2728.99     42.52 o 
   0  -4   2     4732.72     5069.86     45.36 o 
   1  -4   2      365.07      311.28      9.39 o 
   2  -4   2        5.40        4.60      2.27 o 
   3  -4   2       22.91       24.50      3.45 o 
   4  -4   2     1875.76     2046.50     57.29 o 
   5  -4   2      365.38      366.81     16.56 o 
   6  -4   2      290.92      258.17     15.93 o 
   7  -4   2      641.34      666.43     26.85 o 
   8  -4   2      106.56      112.68     13.80 o 
   9  -4   2       84.24       62.28     12.43 o 
  10  -4   2        9.56        0.47      7.84 o 
  11  -4   2       12.51       22.82     11.11 o 
  -9  -3   2       29.44       25.53      8.97 o 
  -8  -3   2      101.78      100.41     13.11 o 
  -7  -3   2      197.46      176.90     15.70 o 
  -6  -3   2      615.51      567.01     38.80 o 
  -5  -3   2      416.07      390.58     13.88 o 
  -4  -3   2        0.30        4.76      2.78 o 
  -3  -3   2     1186.41     1168.24     21.06 o 
  -2  -3   2     1583.71     1652.37     23.43 o 
  -1  -3   2     1221.97     1219.16     18.11 o 
   0  -3   2     2507.37     2735.79     27.73 o 
   1  -3   2     8606.36     9172.06     63.81 o 
   2  -3   2     5767.47     6174.06     49.11 o 
   3  -3   2     2748.73     3013.91     31.80 o 
   4  -3   2     3072.50     3285.58     62.32 o 
   5  -3   2      641.07      621.11     19.38 o 
   6  -3   2       25.34       21.84      6.40 o 
   7  -3   2       46.19       43.02     10.27 o 
   8  -3   2      138.92      121.81     14.25 o 
   9  -3   2       44.02       44.00     10.60 o 
  10  -3   2      210.82      237.93     21.59 o 
  11  -3   2       19.88       24.69     11.04 o 
 -10  -2   2       67.85       67.97     12.53 o 
  -9  -2   2       64.35       69.25     11.78 o 
  -8  -2   2      370.85      388.60     23.00 o 
  -7  -2   2      744.42      745.40     28.78 o 
  -6  -2   2       28.95       20.51      5.94 o 
  -5  -2   2        8.54        3.74      2.62 o 
  -4  -2   2       91.47       91.04      6.32 o 
  -3  -2   2     2353.75     2457.94     29.47 o 
  -2  -2   2       14.01       17.02      3.12 o 
  -1  -2   2       29.09       27.84      2.93 o 
   0  -2   2      975.16      964.11     12.49 o 
   1  -2   2       23.54       22.64      3.63 o 
   2  -2   2       54.46       35.51      3.48 o 
   3  -2   2     6166.58     6760.91     53.54 o 
   4  -2   2     1871.15     1803.83     46.43 o 
   5  -2   2        2.26        9.71      4.71 o 
   6  -2   2      533.44      519.60     25.58 o 
   7  -2   2       78.89       58.83     10.14 o 
   8  -2   2      236.02      194.66     17.37 o 
   9  -2   2      139.92      109.14     14.94 o 
  10  -2   2      163.69      167.52     41.91 o 
 -10  -1   2      132.03      132.19     15.51 o 
  -9  -1   2      208.59      214.68     18.24 o 
  -8  -1   2      805.44      775.94     30.97 o 
  -7  -1   2      374.99      383.40     20.77 o 
  -6  -1   2      953.91      893.71     27.95 o 
  -5  -1   2      265.05      230.70      9.66 o 
  -4  -1   2      553.37      557.10     13.54 o 
  -3  -1   2     1272.04     1300.95     19.23 o 
  -2  -1   2       99.86      100.83      4.91 o 
  -1  -1   2     9936.77    10818.48     69.22 o 
   0  -1   2      106.35      106.73      3.42 o 
   1  -1   2        7.20        5.42      1.91 o 
   2  -1   2     5413.40     6062.54     46.97 o 
   3  -1   2     5556.86     5943.46     48.28 o 
   4  -1   2      154.48      183.81     11.73 o 
   5  -1   2      817.13      841.36     26.25 o 
   6  -1   2     1341.32     1341.57     36.73 o 
   7  -1   2      143.04      147.15     14.52 o 
   8  -1   2       85.52       76.72     12.26 o 
   9  -1   2       51.51       32.48      9.09 o 
  10  -1   2      195.55      205.90     20.30 o 
 -11   0   2        4.02       -3.32     10.47 o 
 -10   0   2      297.01      302.77     30.43 o 
  -9   0   2       61.32       61.06     10.64 o 
  -8   0   2       20.43       20.09      6.58 o 
  -7   0   2       17.86       26.22      6.77 o 
  -6   0   2       92.92       84.13      6.33 o 
  -5   0   2     2135.44     2258.68     29.92 o 
  -4   0   2      216.81      184.97      7.75 o 
  -3   0   2      993.66      928.54     15.15 o 
  -2   0   2     2589.72     2885.87     26.14 o 
  -1   0   2     3063.72     3169.57     25.47 o 
   0   0   2      221.78      210.70      6.87 o 
   1   0   2      656.42      741.47     12.25 o 
   2   0   2     1570.26     1611.92     20.45 o 
   3   0   2     1610.30     1534.01     33.12 o 
   4   0   2       37.52       49.30      3.60 o 
   5   0   2      265.08      225.28     14.71 o 
   6   0   2     1013.05      985.77     32.61 o 
   7   0   2      162.21      135.73     15.27 o 
   8   0   2       89.34       83.09     12.37 o 
   9   0   2       14.98        8.90     12.07 o 
  10   0   2       98.36      123.89     30.80 o 
 -11   1   2       11.15       18.19      8.64 o 
 -10   1   2      256.24      249.01     20.14 o 
  -9   1   2      221.26      202.90     26.55 o 
  -8   1   2      695.62      695.71     27.94 o 
  -7   1   2     1011.64     1028.92     31.40 o 
  -6   1   2      346.94      322.83     11.25 o 
  -5   1   2        9.38        9.26      2.95 o 
  -4   1   2     3454.53     3658.96     36.86 o 
  -3   1   2      237.13      200.99      7.13 o 
  -2   1   2    12719.06    14230.76     89.00 o 
  -1   1   2     9111.20     9960.59     65.04 o 
   0   1   2     5953.12     6647.81     48.56 o 
   1   1   2      906.51      888.92     14.50 o 
   2   1   2      103.28      100.70      5.68 o 
   3   1   2     3594.50     3800.12     65.53 o 
   4   1   2      211.39      222.81      8.66 o 
   5   1   2      467.76      420.64     20.08 o 
   6   1   2      286.95      304.56     19.94 o 
   7   1   2       54.65       61.27     10.32 o 
   8   1   2      232.01      240.09     20.31 o 
   9   1   2        0.44        8.17      7.59 o 
 -11   2   2       64.89       83.40     14.07 o 
 -10   2   2       16.17       28.97      9.00 o 
  -9   2   2      214.31      207.07     17.38 o 
  -8   2   2      156.06      137.56     19.50 o 
  -7   2   2      532.13      495.35     21.08 o 
  -6   2   2     2258.35     2307.25     45.11 o 
  -5   2   2      114.00       99.56      6.52 o 
  -4   2   2     1273.11     1249.09     22.38 o 
  -3   2   2     2702.26     2725.81     29.07 o 
  -2   2   2     1604.62     1690.59     19.12 o 
  -1   2   2     2394.28     2685.04     25.15 o 
   0   2   2       49.86       38.06      4.74 o 
   1   2   2     2069.78     2054.92     25.43 o 
   2   2   2      242.33      212.85     10.78 o 
   3   2   2     1181.45     1133.04     29.76 o 
   4   2   2       32.65       35.25      4.68 o 
   5   2   2      833.62      889.18     30.53 o 
   6   2   2        3.14        7.32      4.94 o 
   7   2   2      406.69      378.46     23.93 o 
   8   2   2      156.63      193.32     29.40 o 
   9   2   2       10.94       14.20      7.73 o 
 -12   3   2       67.27       65.92     14.04 o 
 -11   3   2       48.78       56.51     11.64 o 
 -10   3   2      345.21      341.32     22.61 o 
  -9   3   2        4.28        8.11      7.11 o 
  -8   3   2      482.92      448.25     28.60 o 
  -7   3   2       80.25       77.41      6.64 o 
  -6   3   2     3593.56     3887.99     44.35 o 
  -5   3   2       18.10       15.33      3.53 o 
  -4   3   2      966.90     1021.57     21.76 o 
  -3   3   2      352.94      353.14     13.70 o 
  -2   3   2       53.48       44.45     10.38 o 
  -1   3   2        7.41        3.31      2.94 o 
   0   3   2      376.10      337.76      9.09 o 
   1   3   2     3417.01     3859.27     40.66 o 
   2   3   2       81.25       81.37      6.54 o 
   3   3   2     1094.99     1059.68     22.39 o 
   4   3   2        1.65       -1.43      3.17 o 
   5   3   2      516.77      502.84     24.52 o 
   6   3   2       88.60       90.01     26.04 o 
   7   3   2       47.84       61.32     11.88 o 
   8   3   2        0.92       15.38      6.72 o 
 -12   4   2       39.94       46.62     12.00 o 
 -11   4   2      123.05      140.47     16.25 o 
 -10   4   2       69.44       95.17     26.46 o 
  -9   4   2       46.67       58.54     12.92 o 
  -8   4   2      769.04      752.37     31.65 o 
  -7   4   2      361.81      359.82     13.39 o 
  -6   4   2     1524.01     1520.83     26.79 o 
  -5   4   2      100.00      117.77      7.39 o 
  -4   4   2      964.06      855.34     30.29 o 
  -3   4   2        5.49        8.89      4.37 o 
  -2   4   2      272.07      271.13     13.18 o 
  -1   4   2      143.93      146.66     11.59 o 
   0   4   2      860.45      855.36     16.14 o 
   1   4   2      909.92      880.42     18.75 o 
   2   4   2      162.95      153.48     16.90 o 
   3   4   2     2023.49     2129.68     35.08 o 
   4   4   2      122.22      125.27     12.63 o 
   5   4   2      338.01      352.60     32.60 o 
   6   4   2       11.01        1.03      8.07 o 
   7   4   2      278.98      292.49     22.93 o 
 -12   5   2       23.87       33.31     10.36 o 
 -11   5   2      139.67      139.73     30.87 o 
 -10   5   2      268.42      277.70     20.65 o 
  -9   5   2       17.19       27.02      7.14 o 
  -8   5   2      254.05      297.09     18.05 o 
  -7   5   2      142.42      137.93      9.30 o 
  -6   5   2     1721.36     1842.43     31.40 o 
  -5   5   2      248.93      266.93     10.70 o 
  -4   5   2     1608.54     1479.68     21.98 o 
  -3   5   2       76.75       68.45      8.26 o 
  -2   5   2      259.16      240.12     14.28 o 
  -1   5   2       68.48       58.12      8.13 o 
   0   5   2      903.82      936.11     18.25 o 
   1   5   2      967.32     1036.64     24.11 o 
   2   5   2      795.76      820.08     21.24 o 
   3   5   2      609.77      696.96     27.10 o 
   4   5   2      372.71      336.63     33.77 o 
   6   5   2       15.35       15.07     12.12 o 
 -12   6   2        6.25        7.51      7.94 o 
 -11   6   2       54.66       57.29     13.74 o 
 -10   6   2        8.19        7.34      5.94 o 
  -9   6   2       61.01       80.11     20.14 o 
  -8   6   2      226.96      257.70     15.75 o 
  -7   6   2      352.27      334.38     14.03 o 
  -6   6   2      809.03      822.46     27.70 o 
  -5   6   2       86.88       69.46      9.31 o 
  -4   6   2     2505.39     2531.87     49.91 o 
  -3   6   2      340.01      298.37     16.83 o 
  -2   6   2     3059.58     3272.94     58.17 o 
  -1   6   2        5.12        7.16      4.53 o 
   0   6   2      352.27      344.61     44.61 o 
   1   6   2      311.23      312.28     19.08 o 
   2   6   2       25.74       22.84      7.76 o 
   3   6   2        7.72       10.40      6.58 o 
   4   6   2        8.33       15.96     12.97 o 
   5   6   2      132.78      137.99     27.37 o 
 -12   7   2        2.54       -0.50      8.78 o 
 -11   7   2      364.99      457.70     41.52 o 
 -10   7   2       17.18       20.55     10.38 o 
  -9   7   2       22.07       23.11      9.35 o 
  -8   7   2      284.88      270.55     22.13 o 
  -7   7   2        3.00        1.43      3.84 o 
  -6   7   2      315.23      326.33     19.11 o 
  -5   7   2      121.23      107.95     18.70 o 
  -4   7   2      754.06      807.50     30.30 o 
  -3   7   2       16.01        9.05      6.59 o 
  -2   7   2     1084.14     1019.74     33.66 o 
  -1   7   2        0.23       -0.04      4.63 o 
   0   7   2      460.09      481.18     24.48 o 
   1   7   2      114.61      124.83     14.26 o 
   2   7   2      120.77      142.15     15.38 o 
   3   7   2       35.16       45.18     17.84 o 
   4   7   2       85.81       86.27     23.60 o 
 -11   8   2      243.06      227.89     29.54 o 
 -10   8   2       53.01       67.65     17.77 o 
  -9   8   2        5.09        1.35      6.33 o 
  -8   8   2       57.30       51.33      9.24 o 
  -7   8   2      302.38      327.61     20.94 o 
  -6   8   2      477.46      435.28     23.65 o 
  -5   8   2      620.16      587.32     26.79 o 
  -4   8   2      762.23      791.47     31.31 o 
  -3   8   2       53.83       46.47     10.11 o 
  -2   8   2      110.15      109.62     13.46 o 
  -1   8   2      116.82      142.68     15.38 o 
   0   8   2      498.44      552.02     45.00 o 
   1   8   2       27.00       18.49      8.02 o 
   2   8   2      142.79      151.17     26.82 o 
   3   8   2        2.93       -1.92     11.73 o 
 -11   9   2       50.25       28.19     12.44 o 
 -10   9   2        0.18        0.75      9.85 o 
  -9   9   2       20.49       11.59     10.59 o 
  -8   9   2       78.31       62.90     11.07 o 
  -7   9   2      652.73      672.99     39.12 o 
  -6   9   2       13.22        6.50      5.93 o 
  -5   9   2       12.27       16.05      6.51 o 
  -4   9   2      125.17      119.40     20.94 o 
  -3   9   2        2.92        2.14      6.75 o 
  -2   9   2      462.03      488.83     37.77 o 
  -1   9   2        1.10       -6.46      5.21 o 
   0   9   2      163.90      152.12     35.21 o 
   1   9   2       19.37       18.99      9.42 o 
   2   9   2      256.48      269.78     23.78 o 
 -10  10   2        2.65       13.97     11.59 o 
  -9  10   2      234.42      216.75     19.84 o 
  -8  10   2       16.71       16.03      8.13 o 
  -7  10   2      142.03      132.69     26.86 o 
  -6  10   2       23.46       25.88      8.23 o 
  -5  10   2      449.51      462.15     28.00 o 
  -4  10   2        6.18       11.10      7.58 o 
  -3  10   2      213.69      204.51     20.06 o 
  -2  10   2      489.18      496.91     61.94 o 
  -1  10   2      214.33      221.52     21.49 o 
   0  10   2       19.73       21.88     10.40 o 
  -9  11   2      269.32      289.51     24.06 o 
  -8  11   2        9.37        9.22      8.01 o 
  -7  11   2      104.53       94.55     15.39 o 
  -6  11   2       49.71       25.38     20.85 o 
  -5  11   2       88.40       75.67     14.48 o 
  -4  11   2       78.19       85.94     14.86 o 
  -3  11   2       26.27       28.21     11.28 o 
  -2  11   2       23.09       22.48     11.13 o 
   3 -12   3       64.61       68.82     18.34 o 
   4 -12   3       52.12       84.71     19.55 o 
   5 -12   3       83.68       68.14     18.52 o 
   6 -12   3      134.96      130.91     16.17 o 
   0 -11   3       54.61       59.65     19.02 o 
   1 -11   3      328.36      351.31     36.90 o 
   2 -11   3        1.53        6.68      9.85 o 
   3 -11   3       21.85       10.52      8.82 o 
   4 -11   3       19.74       19.14     13.47 o 
   5 -11   3      211.16      208.24     18.42 o 
   6 -11   3       37.11       61.89     11.56 o 
   7 -11   3       90.71       97.68     15.94 o 
   8 -11   3      199.58      150.36     24.46 o 
  -2 -10   3      128.98      113.57     22.39 o 
  -1 -10   3      255.93      287.82     31.49 o 
   0 -10   3       41.94       33.49     14.50 o 
   1 -10   3      507.16      485.68     39.95 o 
   2 -10   3       22.24       29.35      8.09 o 
   3 -10   3       11.45       20.78      7.35 o 
   4 -10   3       41.60       43.74      8.99 o 
   5 -10   3       70.83       59.57     10.73 o 
   6 -10   3       60.18       66.07     11.03 o 
   7 -10   3      130.25      139.92     14.48 o 
   8 -10   3      171.65      153.46     23.64 o 
   9 -10   3      152.32      167.46     25.91 o 
  -3  -9   3        6.65        5.23     10.42 o 
  -2  -9   3       46.61       65.98     17.10 o 
  -1  -9   3     1268.88     1285.53     60.50 o 
   0  -9   3      447.11      493.98     25.21 o 
   1  -9   3      135.69      156.96     20.92 o 
   2  -9   3        6.79       11.38      5.60 o 
   3  -9   3      170.75      155.08     14.39 o 
   4  -9   3      275.38      244.47     17.15 o 
   5  -9   3      233.02      228.88     16.67 o 
   6  -9   3        9.85       11.77      5.26 o 
   7  -9   3      829.24      790.20     29.90 o 
   8  -9   3      244.66      181.82     24.17 o 
   9  -9   3       30.51       54.56     17.28 o 
  10  -9   3       40.84       43.44     17.17 o 
  -4  -8   3      216.81      237.42     26.41 o 
  -3  -8   3      203.80      203.79     24.53 o 
  -2  -8   3        3.01       -1.23      5.78 o 
  -1  -8   3      466.33      480.37     23.40 o 
   0  -8   3     1802.51     1916.83     57.32 o 
   1  -8   3       16.68       17.61      5.82 o 
   2  -8   3     1202.06     1195.46     34.53 o 
   3  -8   3      985.55      997.79     27.42 o 
   4  -8   3      164.53      128.58     11.88 o 
   5  -8   3      337.99      321.93     26.87 o 
   6  -8   3        1.29        2.74      4.79 o 
   7  -8   3      212.32      242.25     22.38 o 
   8  -8   3        0.82       -2.49      7.82 o 
   9  -8   3       30.52       48.42     14.24 o 
  10  -8   3       44.08       52.04     12.24 o 
  -5  -7   3       31.72       37.72     11.30 o 
  -4  -7   3      407.96      413.52     17.97 o 
  -3  -7   3      136.29      127.04     11.44 o 
  -2  -7   3      336.90      338.71     14.95 o 
  -1  -7   3      146.75      131.60      9.28 o 
   0  -7   3      772.99      756.71     20.01 o 
   1  -7   3       93.21       86.93     13.94 o 
   2  -7   3       11.69       11.25      3.62 o 
   3  -7   3     2415.85     2379.50     35.27 o 
   4  -7   3      751.73      737.95     19.19 o 
   5  -7   3     1874.90     1839.42     32.30 o 
   6  -7   3        1.85       -1.22      3.07 o 
   7  -7   3       41.62       64.31     10.14 o 
   8  -7   3       25.38       17.44      7.59 o 
   9  -7   3      221.68      226.64     23.07 o 
  10  -7   3       23.48       18.57      9.20 o 
  -7  -6   3       72.42       95.87     19.44 o 
  -6  -6   3      210.62      214.38     25.13 o 
  -5  -6   3       39.79       45.77      8.79 o 
  -4  -6   3      341.68      356.59     15.66 o 
  -3  -6   3       14.96       10.29      4.01 o 
  -2  -6   3      866.34      883.03     21.73 o 
  -1  -6   3       26.14       21.38      4.79 o 
   0  -6   3      733.40      711.28     17.82 o 
   1  -6   3       14.28       10.17      4.05 o 
   2  -6   3     1011.22      990.54     32.73 o 
   3  -6   3      371.22      362.41     15.56 o 
   4  -6   3      245.37      234.11     10.81 o 
   5  -6   3      247.01      267.48     11.81 o 
   6  -6   3      118.43      127.93      8.90 o 
   7  -6   3        5.80        5.95      5.25 o 
   8  -6   3       10.58       16.27      7.36 o 
   9  -6   3      582.07      571.49     29.38 o 
  10  -6   3        0.27       -3.86      7.30 o 
  11  -6   3       41.64       45.46     21.22 o 
  -8  -5   3       91.42       67.93     18.06 o 
  -7  -5   3        2.59       11.90      6.41 o 
  -6  -5   3       79.82       87.77     11.33 o 
  -5  -5   3      338.21      300.34     14.09 o 
  -4  -5   3      937.21      876.12     24.67 o 
  -3  -5   3      235.52      238.99     14.74 o 
  -2  -5   3     1016.56     1000.20     21.35 o 
  -1  -5   3      192.44      209.01      9.53 o 
   0  -5   3      497.10      462.10     13.10 o 
   1  -5   3      202.30      189.82      8.50 o 
   2  -5   3     4770.05     5246.26     49.64 o 
   3  -5   3     2422.26     2619.68     33.80 o 
   4  -5   3       37.88       44.75      5.49 o 
   5  -5   3      158.45      137.63      8.83 o 
   6  -5   3      417.05      454.64     34.87 o 
   7  -5   3      421.71      448.18     22.59 o 
   8  -5   3      187.03      191.67     17.14 o 
   9  -5   3      561.08      511.74     42.85 o 
  10  -5   3       24.31       35.06     10.99 o 
  11  -5   3       88.52       77.68     15.84 o 
  -9  -4   3      187.62      160.64     26.23 o 
  -8  -4   3       93.23       76.15     12.22 o 
  -7  -4   3       92.56      112.96     22.64 o 
  -6  -4   3       38.28       40.93      8.26 o 
  -5  -4   3       16.70       12.84      3.89 o 
  -4  -4   3       23.95       25.83      4.70 o 
  -3  -4   3      294.77      269.09     10.74 o 
  -2  -4   3     1924.68     2105.46     29.41 o 
  -1  -4   3      109.55      104.27      6.21 o 
   0  -4   3     4105.89     4382.60     41.52 o 
   1  -4   3      104.94      106.88      7.56 o 
   2  -4   3     1401.40     1273.96     20.33 o 
   3  -4   3      553.20      599.34     15.95 o 
   4  -4   3     1661.61     1875.61     28.51 o 
   5  -4   3        1.68        5.19      3.36 o 
   6  -4   3      303.42      342.55     19.15 o 
   7  -4   3      419.03      369.57     25.98 o 
   8  -4   3       38.34       26.49      9.07 o 
   9  -4   3      189.21      210.03     20.30 o 
  10  -4   3        0.31       16.20      8.99 o 
  -9  -3   3       89.98       86.95     13.61 o 
  -8  -3   3       24.33       21.75      7.25 o 
  -7  -3   3      131.27      133.82     13.20 o 
  -6  -3   3       44.15       33.90      7.31 o 
  -5  -3   3     2080.18     2140.53     33.95 o 
  -4  -3   3      120.58      109.82      7.47 o 
  -3  -3   3       61.26       44.06      4.69 o 
  -2  -3   3     4918.56     5443.65     48.37 o 
  -1  -3   3       76.73      110.00      5.44 o 
   0  -3   3     4289.32     4515.43     38.35 o 
   1  -3   3      261.80      281.36      8.60 o 
   2  -3   3     1963.04     2021.09     25.22 o 
   3  -3   3       19.84       16.88      3.31 o 
   4  -3   3     1818.23     1929.38     27.44 o 
   5  -3   3      441.37      431.53     12.46 o 
   6  -3   3      574.86      588.82     24.13 o 
   7  -3   3       20.86       26.96      8.33 o 
   8  -3   3      108.34      111.14     14.23 o 
   9  -3   3      241.77      276.67     22.39 o 
  10  -3   3        0.20       -4.71     14.06 o 
 -10  -2   3        1.30       -2.31      5.90 o 
  -9  -2   3      193.44      181.18     31.09 o 
  -8  -2   3      197.16      200.81     19.53 o 
  -7  -2   3      786.87      790.05     28.90 o 
  -6  -2   3      455.38      426.22     30.77 o 
  -5  -2   3     1285.14     1308.43     29.33 o 
  -4  -2   3      329.04      351.95     20.48 o 
  -3  -2   3      497.08      586.57     13.65 o 
  -2  -2   3     1928.65     2010.25     38.69 o 
  -1  -2   3       60.74       46.28      3.63 o 
   0  -2   3     1540.41     1507.73     18.11 o 
   1  -2   3      407.64      428.65     10.22 o 
   2  -2   3     2882.28     3069.41     32.17 o 
   3  -2   3        0.17        3.67      2.20 o 
   4  -2   3     2133.07     2230.41     28.69 o 
   5  -2   3       16.06       13.65      5.37 o 
   6  -2   3      327.08      297.94     18.36 o 
   7  -2   3       14.84       15.71      6.83 o 
   8  -2   3      199.49      155.85     16.37 o 
   9  -2   3       61.28       59.23     11.77 o 
  10  -2   3       10.85        9.69      7.62 o 
 -10  -1   3       15.06       20.29      7.61 o 
  -9  -1   3      453.91      448.25     25.26 o 
  -8  -1   3       55.89       56.05      9.74 o 
  -7  -1   3     1442.80     1393.89     37.55 o 
  -6  -1   3       70.58       66.75      6.50 o 
  -5  -1   3      863.97      771.79     17.95 o 
  -4  -1   3       33.20       20.66      3.58 o 
  -3  -1   3      517.20      518.40     11.88 o 
  -2  -1   3     3048.89     3105.90     28.53 o 
  -1  -1   3     6080.52     6207.93     60.81 o 
   0  -1   3      957.78     1087.94     13.97 o 
   1  -1   3       15.41       12.06      2.58 o 
   2  -1   3     3542.33     3669.61     36.24 o 
   3  -1   3      204.08      201.27      7.93 o 
   4  -1   3     6878.01     7414.57     62.42 o 
   5  -1   3        0.16        0.92      3.68 o 
   6  -1   3      334.77      304.62     28.38 o 
   7  -1   3        9.69        2.46      8.92 o 
   8  -1   3       35.70       47.14     10.49 o 
   9  -1   3       21.47       42.56     10.56 o 
  10  -1   3       70.99       68.13     14.27 o 
 -11   0   3       83.28      106.29     15.70 o 
 -10   0   3      175.03      204.46     22.70 o 
  -9   0   3      306.01      288.50     20.35 o 
  -8   0   3      461.82      417.87     22.04 o 
  -7   0   3      698.34      670.20     25.20 o 
  -6   0   3      205.38      223.41     10.30 o 
  -5   0   3      594.85      509.13     14.04 o 
  -4   0   3        0.19        6.91      3.00 o 
  -3   0   3     4011.52     4068.17     49.55 o 
  -2   0   3     1518.30     1792.72     20.30 o 
  -1   0   3      742.32      720.72     11.76 o 
   0   0   3      104.88       97.36      5.02 o 
   1   0   3      245.54      224.21     13.27 o 
   2   0   3     1415.65     1466.40     26.02 o 
   3   0   3        2.11        0.10      2.01 o 
   4   0   3     3429.73     3540.29     38.80 o 
   5   0   3      596.06      563.75     23.55 o 
   6   0   3      330.74      367.94     21.43 o 
   7   0   3      104.68       94.56     18.72 o 
   8   0   3      345.80      335.56     41.43 o 
   9   0   3       21.64       26.00      9.05 o 
 -11   1   3       40.40       35.50     11.06 o 
 -10   1   3       91.47      105.65     19.62 o 
  -9   1   3      308.58      284.90     19.62 o 
  -8   1   3        2.42        4.87      4.88 o 
  -7   1   3      752.98      800.39     27.15 o 
  -6   1   3      255.62      271.94     11.14 o 
  -5   1   3     3358.49     3552.53     57.45 o 
  -4   1   3      411.18      440.69     11.93 o 
  -3   1   3     2908.77     3016.69     31.52 o 
  -2   1   3     7092.83     7834.78     57.48 o 
  -1   1   3     7850.17     8425.90     60.74 o 
   0   1   3     6726.95     7423.55     57.29 o 
   1   1   3       46.30       35.38      3.95 o 
   2   1   3     2001.37     2114.97     28.12 o 
   3   1   3       50.63       38.01      4.46 o 
   4   1   3      134.36      116.02     13.79 o 
   5   1   3      646.94      609.71     25.28 o 
   6   1   3      393.83      403.01     23.34 o 
   7   1   3      284.79      287.94     22.15 o 
   8   1   3       65.22       69.11     18.77 o 
   9   1   3       26.36       20.60      9.15 o 
 -11   2   3        0.68        7.48      7.45 o 
 -10   2   3      185.75      168.05     17.51 o 
  -9   2   3       31.55       37.08      8.42 o 
  -8   2   3       88.85       92.91     10.91 o 
  -7   2   3      485.37      437.81     16.66 o 
  -6   2   3       16.61       11.56      3.49 o 
  -5   2   3     1554.99     1542.43     25.09 o 
  -4   2   3     3259.31     3648.15     38.81 o 
  -3   2   3     2264.24     2263.03     26.79 o 
  -2   2   3       36.96       34.95      3.75 o 
  -1   2   3     8654.29     9427.21     68.22 o 
   0   2   3     6041.78     6340.00     78.52 o 
   1   2   3      221.71      211.12      8.62 o 
   2   2   3       54.71       66.65      6.19 o 
   3   2   3      248.95      265.02     12.56 o 
   4   2   3      657.28      652.62     25.23 o 
   5   2   3      282.94      301.97     19.32 o 
   6   2   3      415.93      424.70     24.68 o 
   7   2   3        8.64        5.92      5.49 o 
   8   2   3      177.59      184.28     20.94 o 
 -12   3   3      115.71      140.61     17.58 o 
 -11   3   3       23.54       16.90      8.00 o 
 -10   3   3       43.16       56.83     18.95 o 
  -9   3   3        0.70        3.04      4.17 o 
  -8   3   3      782.78      817.73     28.55 o 
  -7   3   3      805.92      807.47     20.17 o 
  -6   3   3        1.88        2.82      2.63 o 
  -5   3   3     1492.34     1593.71     25.96 o 
  -4   3   3      714.50      675.79     15.11 o 
  -3   3   3      485.82      421.70     19.81 o 
  -2   3   3       12.59       13.41      2.36 o 
  -1   3   3     1246.14     1174.75     17.15 o 
   0   3   3       37.35       30.05      3.65 o 
   1   3   3      379.29      320.78     10.99 o 
   2   3   3      177.72      158.32     21.11 o 
   3   3   3      786.86      813.12     20.52 o 
   4   3   3       55.45       53.40     16.53 o 
   5   3   3      108.20       99.94     12.25 o 
   6   3   3      151.71      156.94     16.24 o 
   7   3   3      101.99      122.01     26.59 o 
 -12   4   3      102.73       97.03     15.10 o 
 -11   4   3        0.04        0.11      6.00 o 
 -10   4   3       53.14       53.37     10.60 o 
  -9   4   3        8.70        9.10      7.23 o 
  -8   4   3      604.98      567.88     46.71 o 
  -7   4   3      162.52      141.87      9.27 o 
  -6   4   3     1467.35     1537.59     27.83 o 
  -5   4   3      977.06      990.64     20.58 o 
  -4   4   3      171.41      176.94      9.15 o 
  -3   4   3     2294.91     2249.06     41.60 o 
  -2   4   3      188.23      172.26     13.49 o 
  -1   4   3     1651.98     1826.25     44.87 o 
   0   4   3      675.00      655.40     15.00 o 
   1   4   3      456.35      408.63     16.75 o 
   2   4   3      305.84      310.89     17.98 o 
   3   4   3      956.33     1079.75     33.66 o 
   4   4   3       28.47       23.39      6.68 o 
   5   4   3      205.32      213.28     17.94 o 
   6   4   3      162.25      189.42     18.19 o 
   7   4   3       51.68       67.40     20.69 o 
 -12   5   3       19.26       26.41      9.07 o 
 -11   5   3       11.46       15.36      6.54 o 
 -10   5   3      470.64      494.07     25.96 o 
  -9   5   3       12.02        3.99      7.73 o 
  -8   5   3      104.49       98.57      8.60 o 
  -7   5   3      163.79      150.65     15.93 o 
  -6   5   3     1188.88     1231.93     33.06 o 
  -5   5   3      164.74      140.64      8.82 o 
  -4   5   3       88.94       75.60      9.24 o 
  -3   5   3      202.59      180.14     13.02 o 
  -2   5   3      734.37      735.33     25.50 o 
  -1   5   3       44.66       51.54      8.16 o 
   0   5   3      151.71      145.32     17.12 o 
   1   5   3      484.99      447.37     21.25 o 
   2   5   3       48.12       40.96      8.51 o 
   3   5   3      348.40      398.84     21.91 o 
   4   5   3      225.03      222.03     29.15 o 
   6   5   3      133.28      138.53     26.98 o 
 -12   6   3       27.23       23.11     13.37 o 
 -11   6   3        3.71       15.64      9.67 o 
 -10   6   3      387.98      380.46     34.84 o 
  -9   6   3       77.19       69.78     16.00 o 
  -8   6   3       84.73       90.51     10.90 o 
  -7   6   3        9.62       10.36      5.25 o 
  -6   6   3      783.57      750.29     27.42 o 
  -5   6   3     1204.59     1250.77     35.72 o 
  -4   6   3      803.64      815.92     33.82 o 
  -3   6   3      792.37      761.79     55.77 o 
  -2   6   3     2114.72     2126.65     47.95 o 
  -1   6   3      209.95      197.10     15.53 o 
   0   6   3      431.36      431.70     58.40 o 
   1   6   3      964.58      990.46     34.36 o 
   2   6   3       78.92       71.92     13.83 o 
   3   6   3      376.55      406.09     38.92 o 
   4   6   3        0.46       -1.17     10.52 o 
   5   6   3       21.59       28.22     16.21 o 
 -11   7   3      292.45      304.14     33.84 o 
 -10   7   3      304.04      289.96     30.89 o 
  -9   7   3       95.65       80.80     17.10 o 
  -8   7   3        2.87        7.75      4.57 o 
  -7   7   3      586.95      585.55     26.11 o 
  -6   7   3      765.43      768.72     29.88 o 
  -5   7   3        3.53        2.66      4.17 o 
  -4   7   3     1638.54     1706.16     45.13 o 
  -3   7   3      109.55       91.15     12.17 o 
  -2   7   3      137.70      135.59     33.45 o 
  -1   7   3      118.25      111.92     13.48 o 
   0   7   3        5.37        8.44      6.52 o 
   1   7   3       21.15       26.60      8.80 o 
   2   7   3       84.29      122.10     15.52 o 
   3   7   3      164.94      238.06     33.49 o 
   4   7   3        7.52        1.71     14.04 o 
 -11   8   3      148.06      139.91     25.20 o 
 -10   8   3       61.29       38.25     13.44 o 
  -9   8   3       31.91       15.32     10.63 o 
  -8   8   3       81.31       73.29     11.54 o 
  -7   8   3       67.19       61.78     10.43 o 
  -6   8   3      423.03      375.98     33.41 o 
  -5   8   3        4.68        9.23      5.92 o 
  -4   8   3      902.76      931.24     35.30 o 
  -3   8   3        8.52       10.38      6.14 o 
  -2   8   3      208.61      223.62     18.84 o 
  -1   8   3     1056.35      976.60     37.57 o 
   0   8   3      649.89      637.28     30.58 o 
   1   8   3      152.25      155.28     17.52 o 
   2   8   3      131.71      136.90     17.27 o 
   3   8   3       33.82        9.46     15.46 o 
 -11   9   3       82.09       75.61     20.94 o 
 -10   9   3       16.35       20.33     10.27 o 
  -9   9   3        4.79       24.92      7.47 o 
  -8   9   3       81.33       64.26     11.46 o 
  -7   9   3       85.68       75.03     12.65 o 
  -6   9   3      169.40      161.68     17.08 o 
  -5   9   3       41.30       42.81      9.81 o 
  -4   9   3      152.34      168.87     17.40 o 
  -3   9   3      156.14      141.18     16.48 o 
  -2   9   3       47.48       53.01     11.78 o 
  -1   9   3        3.31        4.23      6.68 o 
   0   9   3      483.79      446.91     29.01 o 
   1   9   3       31.52       25.69     10.86 o 
 -10  10   3       79.28      107.57     24.03 o 
  -9  10   3       57.58       56.87     12.82 o 
  -8  10   3        9.59       30.30      9.44 o 
  -7  10   3      163.21      164.34     18.35 o 
  -6  10   3      117.62      153.55     17.84 o 
  -5  10   3       78.34       88.22     18.61 o 
  -4  10   3      233.20      219.96     40.68 o 
  -3  10   3       97.61       93.79     15.09 o 
  -2  10   3      172.44      177.91     19.97 o 
  -1  10   3       44.17       40.23     12.06 o 
  -8  11   3       10.57        8.43      9.22 o 
  -7  11   3      285.03      318.16     25.79 o 
  -6  11   3      114.92      129.39     18.24 o 
  -5  11   3        0.47        8.12     11.11 o 
  -4  11   3      148.83      142.94     19.39 o 
  -3  11   3        9.04       -1.36      8.14 o 
   3 -12   4      122.64       99.39     21.54 o 
   4 -12   4      175.97      182.21     26.94 o 
   5 -12   4        1.57        9.38      8.53 o 
   6 -12   4      126.84      158.01     25.91 o 
   0 -11   4       61.30       65.98     20.08 o 
   1 -11   4      177.42      184.38     28.01 o 
   2 -11   4      119.13      106.75     21.29 o 
   3 -11   4        2.30        7.29      7.89 o 
   4 -11   4      112.48      102.62     20.12 o 
   5 -11   4       22.34       19.69      9.53 o 
   6 -11   4      133.10      151.82     22.15 o 
   7 -11   4       22.43       24.87      7.59 o 
   8 -11   4      174.03      226.33     28.33 o 
  -2 -10   4       20.56       19.41     12.90 o 
  -1 -10   4      131.32      164.05     26.02 o 
   0 -10   4       70.13      119.33     21.86 o 
   1 -10   4      742.81      766.36     48.27 o 
   2 -10   4      147.24      149.69     22.54 o 
   3 -10   4      274.85      293.37     29.93 o 
   4 -10   4        1.49       20.01      9.10 o 
   5 -10   4        5.98        6.18      4.92 o 
   6 -10   4      126.01      137.42     14.67 o 
   7 -10   4        6.74        2.20      8.60 o 
   8 -10   4      273.79      256.08     28.30 o 
   9 -10   4        3.14      -10.20      9.85 o 
  -4  -9   4        1.10       -5.51      8.57 o 
  -3  -9   4       33.30       28.86     13.79 o 
  -2  -9   4       28.66       43.55     14.89 o 
  -1  -9   4      864.83      796.54     47.46 o 
   0  -9   4       67.07       40.20     13.51 o 
   1  -9   4      872.99      924.44     49.69 o 
   2  -9   4        2.17        4.12      6.90 o 
   3  -9   4       51.97       49.28      8.72 o 
   4  -9   4       13.99       16.41      6.95 o 
   5  -9   4      137.39      159.50     35.46 o 
   6  -9   4      633.88      622.06     25.71 o 
   7  -9   4       29.04       50.76     14.72 o 
   8  -9   4      252.63      241.02     25.24 o 
   9  -9   4        2.71        4.57      7.55 o 
  -4  -8   4        1.17       13.79      9.53 o 
  -3  -8   4      112.56      119.65     20.23 o 
  -2  -8   4       43.07       69.83     10.30 o 
  -1  -8   4      625.13      687.30     47.08 o 
   0  -8   4       78.71       81.86     10.19 o 
   1  -8   4     1773.87     1863.73     33.85 o 
   2  -8   4      352.72      308.72     24.56 o 
   3  -8   4      313.46      317.74     13.71 o 
   4  -8   4       92.34       88.40      8.02 o 
   5  -8   4     1192.24     1175.72     26.73 o 
   6  -8   4       67.76       70.39      8.26 o 
   7  -8   4      351.37      321.27     20.59 o 
   8  -8   4       30.99       48.08     10.22 o 
   9  -8   4       10.10        8.73      7.49 o 
  10  -8   4      103.25      171.19     42.71 o 
  -6  -7   4      145.42      186.87     25.77 o 
  -5  -7   4       21.81       30.85     11.94 o 
  -4  -7   4      109.39      128.35     13.55 o 
  -3  -7   4      623.64      658.04     35.80 o 
  -2  -7   4       49.70       39.75      7.76 o 
  -1  -7   4      220.56      214.33     15.78 o 
   0  -7   4       42.71       51.81      6.15 o 
   1  -7   4     1751.33     1728.31     30.53 o 
   2  -7   4       54.29       74.91      6.88 o 
   3  -7   4      873.28      893.33     21.31 o 
   4  -7   4      674.06      693.73     18.93 o 
   5  -7   4       43.59       43.42      8.03 o 
   6  -7   4       46.88       30.67      5.76 o 
   7  -7   4      186.95      189.67     41.73 o 
   8  -7   4      312.70      341.94     22.57 o 
   9  -7   4        1.71        6.89     17.60 o 
  10  -7   4      101.57      144.80     18.37 o 
  -7  -6   4        0.91       -0.68      8.99 o 
  -6  -6   4      591.58      545.01     38.89 o 
  -5  -6   4       22.44       17.79      7.05 o 
  -4  -6   4      483.79      477.77     42.32 o 
  -3  -6   4      301.22      298.75     17.35 o 
  -2  -6   4        2.30        9.86      3.57 o 
  -1  -6   4       66.19       73.69      6.71 o 
   0  -6   4       35.93       26.76      4.50 o 
   1  -6   4     2098.36     2273.39     32.83 o 
   2  -6   4      293.44      286.29     11.18 o 
   3  -6   4     2050.03     1999.95     37.31 o 
   4  -6   4       17.68       22.97      4.39 o 
   5  -6   4     1841.60     1938.98     32.44 o 
   6  -6   4        7.56        4.98      4.94 o 
   7  -6   4      100.65      119.15     13.56 o 
   8  -6   4       25.51       62.25     12.21 o 
   9  -6   4       95.96      110.11     28.35 o 
  10  -6   4       47.01       28.76     10.34 o 
  -8  -5   4      207.60      244.17     30.75 o 
  -7  -5   4       24.39       23.39     10.98 o 
  -6  -5   4      266.53      221.96     25.10 o 
  -5  -5   4      265.70      259.63     13.43 o 
  -4  -5   4      428.66      431.48     15.70 o 
  -3  -5   4        1.23        5.76      2.97 o 
  -2  -5   4      179.26      150.41      8.60 o 
  -1  -5   4      654.47      674.20     16.12 o 
   0  -5   4      290.01      277.14     10.18 o 
   1  -5   4      932.58      933.29     23.29 o 
   2  -5   4       15.92        8.15      2.76 o 
   3  -5   4      671.73      658.11     16.40 o 
   4  -5   4      271.74      271.66     11.35 o 
   5  -5   4      640.14      630.36     30.89 o 
   6  -5   4      685.89      642.25     30.87 o 
   7  -5   4      331.51      313.11     24.12 o 
   8  -5   4       11.42        2.39      6.19 o 
   9  -5   4      110.73      115.07     15.48 o 
  10  -5   4      107.62      101.18     24.90 o 
  -9  -4   4       11.29       45.75     15.57 o 
  -8  -4   4      535.82      471.32     40.06 o 
  -7  -4   4       39.07       23.21     10.06 o 
  -6  -4   4      589.71      588.22     24.50 o 
  -5  -4   4       19.33       29.86      5.33 o 
  -4  -4   4     1188.06     1171.96     24.41 o 
  -3  -4   4      100.44      117.57     10.39 o 
  -2  -4   4      620.31      500.46     13.29 o 
  -1  -4   4      510.22      536.81     19.62 o 
   0  -4   4      762.46      734.31     14.70 o 
   1  -4   4      269.18      222.93      9.02 o 
   2  -4   4      494.47      469.75     12.36 o 
   3  -4   4     1826.04     1875.16     36.27 o 
   4  -4   4      240.11      245.14     10.43 o 
   5  -4   4      397.79      411.34     14.09 o 
   6  -4   4       74.34       61.29      9.66 o 
   7  -4   4      806.27      760.60     39.30 o 
   8  -4   4       31.94       43.99     10.58 o 
   9  -4   4      129.52      137.96     17.20 o 
  10  -4   4       66.41       64.61     13.83 o 
  -9  -3   4       75.46       67.47     18.59 o 
  -8  -3   4      306.46      292.81     30.36 o 
  -7  -3   4      341.38      317.78     19.36 o 
  -6  -3   4        3.65       -1.13      2.82 o 
  -5  -3   4      309.76      312.99     12.80 o 
  -4  -3   4      633.53      584.10     24.40 o 
  -3  -3   4      288.95      313.04     10.71 o 
  -2  -3   4     2166.76     2259.54     26.97 o 
  -1  -3   4     5803.49     6495.45     50.47 o 
   0  -3   4     2880.87     3027.73     41.73 o 
   1  -3   4        7.24        6.70      2.10 o 
   2  -3   4     3166.07     3374.43     36.64 o 
   3  -3   4     1111.62     1100.21     20.78 o 
   4  -3   4       23.57       33.76      4.65 o 
   5  -3   4     1412.36     1422.37     36.30 o 
   6  -3   4       30.03       36.50      8.43 o 
   7  -3   4      196.39      202.44     17.35 o 
   8  -3   4       33.52       21.16      8.63 o 
   9  -3   4       16.93       25.57      9.82 o 
  10  -3   4        4.18       16.73      9.48 o 
 -10  -2   4       60.58       48.45     17.31 o 
  -9  -2   4      209.53      223.96     39.55 o 
  -8  -2   4      164.89      165.00     14.79 o 
  -7  -2   4      666.92      672.98     26.30 o 
  -6  -2   4      386.73      396.30     14.88 o 
  -5  -2   4      825.41      871.08     20.34 o 
  -4  -2   4     1163.95     1137.83     21.42 o 
  -3  -2   4       14.71        5.78      2.53 o 
  -2  -2   4     2702.35     2865.75     27.85 o 
  -1  -2   4      271.77      264.88     30.36 o 
   0  -2   4     2107.24     2117.91     21.69 o 
   1  -2   4       83.65       75.10      5.09 o 
   2  -2   4      843.24      812.98     25.09 o 
   3  -2   4     1045.44     1073.42     20.30 o 
   4  -2   4       97.95       88.73      6.85 o 
   5  -2   4     1252.76     1210.94     33.91 o 
   6  -2   4      603.93      655.77     27.26 o 
   7  -2   4       44.25       31.19      8.91 o 
   8  -2   4       28.72       21.67     10.54 o 
   9  -2   4      172.83      161.87     18.96 o 
  10  -2   4       62.97       49.65     21.47 o 
 -10  -1   4       71.79       93.30     25.59 o 
  -9  -1   4      199.71      218.09     18.00 o 
  -8  -1   4       61.94       63.04     10.33 o 
  -7  -1   4      216.53      237.50     25.43 o 
  -6  -1   4       96.90       81.94      7.31 o 
  -5  -1   4      949.27      932.18     20.21 o 
  -4  -1   4     2231.85     2373.87     30.68 o 
  -3  -1   4     1670.81     1755.26     22.95 o 
  -2  -1   4     2228.45     2176.68     22.75 o 
  -1  -1   4       91.67       99.24      5.08 o 
   0  -1   4      182.12      151.02     18.50 o 
   1  -1   4        6.46        5.19      2.47 o 
   2  -1   4      677.47      617.11     14.70 o 
   3  -1   4     2466.05     2542.36     33.17 o 
   4  -1   4     1102.27     1130.09     21.68 o 
   5  -1   4      794.00      763.12     28.58 o 
   6  -1   4      830.07      769.78     31.51 o 
   7  -1   4       53.26       35.80      8.74 o 
   8  -1   4       23.80       27.33     17.17 o 
   9  -1   4      279.18      249.96     22.37 o 
 -11   0   4       73.18       73.88     13.67 o 
 -10   0   4       48.87       54.57     11.02 o 
  -9   0   4      225.82      254.09     19.08 o 
  -8   0   4       83.38       75.47     10.64 o 
  -7   0   4     1160.93     1139.63     75.73 o 
  -6   0   4      210.89      204.91     10.30 o 
  -5   0   4      672.00      694.73     23.19 o 
  -4   0   4     3294.08     3424.72     37.46 o 
  -3   0   4     4416.66     4731.12     44.03 o 
  -2   0   4       27.51       28.69      3.34 o 
  -1   0   4      140.28      140.34      6.20 o 
   0   0   4      456.48      424.07     10.99 o 
   1   0   4      592.15      568.98     13.85 o 
   2   0   4     1087.23     1054.94     24.34 o 
   3   0   4      408.75      398.95     12.79 o 
   4   0   4     1497.03     1471.41     46.32 o 
   5   0   4      449.41      443.09     21.89 o 
   6   0   4      169.80      154.93     27.19 o 
   7   0   4       73.48       82.90     12.52 o 
   8   0   4       16.04       12.35      7.63 o 
   9   0   4      134.43      121.97     17.83 o 
 -11   1   4       21.44       16.60     12.33 o 
 -10   1   4       29.53       31.99     13.88 o 
  -9   1   4      210.76      220.22     17.23 o 
  -8   1   4       91.46      105.04     11.88 o 
  -7   1   4     1314.44     1395.89     27.69 o 
  -6   1   4      698.53      663.11     17.94 o 
  -5   1   4       13.72       10.46      2.92 o 
  -4   1   4      463.89      436.66     12.42 o 
  -3   1   4     3180.86     3419.05     35.65 o 
  -2   1   4       10.88        4.79      3.49 o 
  -1   1   4     1639.25     1717.20     23.17 o 
   0   1   4       45.99       42.19      4.35 o 
   1   1   4      184.68      169.07      8.23 o 
   2   1   4     2483.18     2578.71     34.17 o 
   3   1   4       93.95       83.63      6.71 o 
   4   1   4      594.04      577.57     45.13 o 
   5   1   4      162.32      152.93     14.29 o 
   6   1   4      371.00      383.68     44.84 o 
   7   1   4      196.95      220.63     20.02 o 
   8   1   4       54.31       73.75     13.45 o 
 -11   2   4        4.59       25.32      8.50 o 
 -10   2   4      102.41       83.36     16.01 o 
  -9   2   4      439.94      482.26     53.57 o 
  -8   2   4      175.09      148.29     17.68 o 
  -7   2   4      346.22      333.39     13.45 o 
  -6   2   4      147.47      127.40      8.21 o 
  -5   2   4     1184.67     1165.06     34.27 o 
  -4   2   4      425.27      397.89     11.93 o 
  -3   2   4     6171.63     6698.22     57.33 o 
  -2   2   4     2459.79     2546.37     30.04 o 
  -1   2   4        2.98        3.51      2.34 o 
   0   2   4     2674.23     2922.72     76.78 o 
   1   2   4       48.24       37.89      4.60 o 
   2   2   4      112.60       95.16      7.00 o 
   3   2   4        9.07       12.34      3.42 o 
   4   2   4      534.99      548.17     34.96 o 
   5   2   4      164.02      152.99     14.92 o 
   6   2   4      315.44      327.72     23.07 o 
   7   2   4       84.17       72.45     13.72 o 
   8   2   4        2.00       16.35      8.86 o 
 -12   3   4       57.74       61.98     13.33 o 
 -11   3   4       53.20       53.40     11.54 o 
 -10   3   4       55.11       61.42     10.86 o 
  -9   3   4      252.22      252.60     17.86 o 
  -8   3   4      127.73      125.25     21.67 o 
  -7   3   4      445.32      440.45     15.46 o 
  -6   3   4      275.28      275.69     11.89 o 
  -5   3   4     1893.35     1929.54     29.90 o 
  -4   3   4      910.96      924.84     30.22 o 
  -3   3   4     1344.49     1390.82     24.51 o 
  -2   3   4        4.87        5.25      4.36 o 
  -1   3   4     4828.14     5014.03     47.21 o 
   0   3   4     1236.79     1178.22     21.60 o 
   1   3   4       16.46       11.77      3.16 o 
   2   3   4       78.06       72.63      9.89 o 
   3   3   4      167.81      186.87     15.69 o 
   4   3   4       52.25       49.26      8.68 o 
   5   3   4        4.27       14.49      6.52 o 
   6   3   4      415.67      448.09     27.66 o 
   7   3   4       46.07       31.45     11.30 o 
 -12   4   4      103.67      101.77     14.89 o 
 -11   4   4      108.19       91.23     13.35 o 
 -10   4   4       23.38       21.22      7.61 o 
  -9   4   4       43.77       50.18      9.02 o 
  -8   4   4      122.97      115.45      9.26 o 
  -7   4   4      942.74     1029.27     24.36 o 
  -6   4   4       24.07       27.32      4.72 o 
  -5   4   4      259.78      237.28     10.48 o 
  -4   4   4      375.61      352.79     11.24 o 
  -3   4   4      100.58       70.21      6.37 o 
  -2   4   4      525.15      545.69     15.33 o 
  -1   4   4     2619.97     2585.32     31.23 o 
   0   4   4      968.08      936.50     19.65 o 
   1   4   4      444.03      456.97     14.82 o 
   2   4   4      579.22      599.07     18.54 o 
   3   4   4       41.09       27.79      6.55 o 
   4   4   4      577.31      539.92     41.73 o 
   5   4   4       45.52       34.59     17.56 o 
   6   4   4       78.71       74.22     21.15 o 
 -12   5   4       42.54       46.99     11.84 o 
 -11   5   4      133.97      136.52     15.92 o 
 -10   5   4      125.88      122.09     14.10 o 
  -9   5   4       57.63       50.70      9.60 o 
  -8   5   4      628.31      612.76     19.67 o 
  -7   5   4      221.75      210.06     11.51 o 
  -6   5   4       35.35       23.75      6.47 o 
  -5   5   4      615.97      601.44     29.95 o 
  -4   5   4       66.47       47.65     12.37 o 
  -3   5   4     1872.35     1981.62    114.34 o 
  -2   5   4        3.50        5.06      4.31 o 
  -1   5   4      766.65      708.59     65.07 o 
   0   5   4       32.32       27.22     13.58 o 
   1   5   4      656.97      680.68     37.89 o 
   2   5   4       26.97       35.33      7.54 o 
   3   5   4       25.31       53.82     17.74 o 
   4   5   4      256.27      195.47     29.15 o 
   5   5   4       73.76       97.79     23.07 o 
 -12   6   4       79.26       96.30     21.29 o 
 -11   6   4       86.14       77.63     17.35 o 
 -10   6   4        4.70        5.55      7.39 o 
  -9   6   4       85.46       93.20     17.24 o 
  -8   6   4      677.17      635.88     26.53 o 
  -7   6   4        5.48        9.54      8.10 o 
  -6   6   4        6.69       17.51      5.40 o 
  -5   6   4     1428.87     1443.70     39.90 o 
  -4   6   4        2.22       -1.91      2.88 o 
  -3   6   4      699.81      694.80     27.81 o 
  -2   6   4      172.32      197.97     15.98 o 
  -1   6   4      540.74      568.73     25.77 o 
   0   6   4      470.68      459.07     24.12 o 
   1   6   4       93.55      101.89     12.90 o 
   2   6   4      801.17      795.98     32.86 o 
   3   6   4       92.39      114.43     24.81 o 
   4   6   4       54.83       57.37     20.08 o 
 -11   7   4       43.69       31.74     12.48 o 
 -10   7   4      195.81      211.58     27.19 o 
  -9   7   4        0.53        7.16      5.01 o 
  -8   7   4      262.33      276.01     19.25 o 
  -7   7   4       46.05       39.57      8.30 o 
  -6   7   4       25.23       19.84      5.95 o 
  -5   7   4     1168.39     1176.97     38.76 o 
  -4   7   4      588.16      588.17     27.26 o 
  -3   7   4      382.65      448.79     24.12 o 
  -2   7   4       30.92       30.13     14.22 o 
  -1   7   4      585.13      587.18     28.21 o 
   0   7   4       53.08       58.07     11.17 o 
   1   7   4      294.67      301.01     22.32 o 
   2   7   4       11.88       13.86     12.37 o 
   3   7   4       59.81      100.63     25.59 o 
 -11   8   4        3.90       20.12     10.70 o 
 -10   8   4      218.83      249.19     30.39 o 
  -9   8   4      233.63      226.34     19.02 o 
  -8   8   4      180.43      193.15     40.43 o 
  -7   8   4       18.94       16.97      7.38 o 
  -6   8   4       25.42       29.05      8.26 o 
  -5   8   4      790.95      805.59     33.73 o 
  -4   8   4      305.70      305.63     29.43 o 
  -3   8   4      119.88      141.29     23.30 o 
  -2   8   4       77.33       50.58     11.38 o 
  -1   8   4      173.57      183.27     34.46 o 
   0   8   4        1.08        0.27      7.15 o 
   1   8   4      290.92      321.77     24.62 o 
   2   8   4        5.27       19.98     16.46 o 
 -10   9   4      162.21      182.21     28.58 o 
  -9   9   4       61.12       59.40     17.10 o 
  -8   9   4      114.90      108.13     14.64 o 
  -7   9   4       43.16       47.55     10.73 o 
  -6   9   4      108.98       95.24     14.09 o 
  -5   9   4        3.96        4.09      5.58 o 
  -4   9   4       16.83       31.62     10.13 o 
  -3   9   4      379.59      380.91     26.13 o 
  -2   9   4      101.99      103.88     15.52 o 
  -1   9   4      247.28      288.06     51.33 o 
   0   9   4        9.40       18.80      9.78 o 
  -9  10   4        3.30        8.42     14.41 o 
  -8  10   4       42.85       42.86     10.84 o 
  -7  10   4       60.79       34.19     15.13 o 
  -6  10   4      159.70      172.79     33.61 o 
  -5  10   4        0.88       -8.00      7.07 o 
  -4  10   4       90.12       86.14     15.93 o 
  -3  10   4       63.54       70.50     14.82 o 
  -2  10   4       30.12       21.73     11.22 o 
  -6  11   4      125.34      126.49     39.83 o 
  -5  11   4        0.16       11.85      8.56 o 
   4 -12   5      291.85      263.05     32.31 o 
   0 -11   5      281.06      313.03     36.68 o 
   1 -11   5        7.79        5.72      9.95 o 
   2 -11   5      144.80      162.27     25.35 o 
   3 -11   5        1.86        5.15      9.17 o 
   4 -11   5      390.21      453.83     38.68 o 
   5 -11   5       20.38       48.81     13.90 o 
   6 -11   5        5.55        9.46      8.71 o 
  -2 -10   5       67.60       78.10     20.16 o 
  -1 -10   5      142.43      184.52     27.41 o 
   0 -10   5      122.77      134.37     23.60 o 
   1 -10   5       63.63       60.18     18.13 o 
   2 -10   5      469.92      560.04     40.70 o 
   3 -10   5      122.69       86.66     17.99 o 
   4 -10   5       96.00      132.66     20.76 o 
   5 -10   5       28.30       29.40     10.77 o 
   6 -10   5      571.16      562.07     37.25 o 
  -4  -9   5       10.44       11.13     12.30 o 
  -3  -9   5      145.26      205.68     28.01 o 
  -2  -9   5      176.04      132.27     22.50 o 
  -1  -9   5      210.86      229.17     27.83 o 
   0  -9   5       96.51      113.82     20.51 o 
   1  -9   5       80.71       85.38     17.03 o 
   2  -9   5      538.66      579.51     24.55 o 
   3  -9   5       65.21       65.81     10.31 o 
   4  -9   5        4.97       10.54      5.35 o 
   5  -9   5        2.78        6.56      4.45 o 
   6  -9   5      184.76      196.47     12.83 o 
   7  -9   5        3.90        1.16      5.94 o 
   8  -9   5       84.09       71.30     13.08 o 
   9  -9   5       76.00       94.64     31.55 o 
  -4  -8   5        4.44        8.71      6.70 o 
  -3  -8   5      570.25      614.96     28.11 o 
  -2  -8   5       43.65       40.51      8.70 o 
  -1  -8   5      224.56      224.03     35.81 o 
   0  -8   5      166.56      160.15     14.97 o 
   1  -8   5      112.01      139.13     16.67 o 
   2  -8   5      568.20      518.89     22.12 o 
   3  -8   5      718.82      699.72     38.76 o 
   4  -8   5      325.52      311.80     14.04 o 
   5  -8   5        0.29       -1.12      3.12 o 
   6  -8   5      950.82      934.64     25.67 o 
   7  -8   5       20.16       32.09      8.69 o 
   8  -8   5       58.95       69.79     15.82 o 
   9  -8   5       21.96       12.21      9.13 o 
  -6  -7   5      180.93      146.77     23.78 o 
  -5  -7   5      262.96      274.16     20.03 o 
  -4  -7   5       74.43       66.97     10.62 o 
  -3  -7   5       23.12       11.43      5.73 o 
  -2  -7   5       58.39       49.55     12.35 o 
  -1  -7   5      477.63      460.67     20.84 o 
   0  -7   5      190.67      178.20     13.89 o 
   1  -7   5     1285.75     1379.43     35.49 o 
   2  -7   5     2036.61     2059.02     43.72 o 
   3  -7   5      591.13      558.23     17.06 o 
   4  -7   5       47.87       45.75      5.98 o 
   5  -7   5      172.93      167.39     10.78 o 
   6  -7   5       64.46       84.75     11.11 o 
   7  -7   5        4.18       14.23     11.09 o 
   8  -7   5      141.66      160.09     18.36 o 
   9  -7   5        7.44        6.25      8.14 o 
  10  -7   5       19.38       30.10     18.27 o 
  -7  -6   5      185.00      167.21     25.38 o 
  -6  -6   5      461.48      437.02     37.32 o 
  -5  -6   5      602.76      620.39     27.51 o 
  -4  -6   5       44.59       61.31     21.74 o 
  -3  -6   5      358.47      362.99     19.16 o 
  -2  -6   5      141.32      148.46     31.01 o 
  -1  -6   5      638.53      612.51     52.79 o 
   0  -6   5      269.08      258.55     15.27 o 
   1  -6   5     1668.60     1760.18     40.05 o 
   2  -6   5      777.49      777.63     26.88 o 
   3  -6   5      219.11      218.64     14.00 o 
   4  -6   5      787.31      793.28     20.36 o 
   5  -6   5       27.77       28.09      5.64 o 
   6  -6   5       43.72       51.87      9.56 o 
   7  -6   5      470.36      456.69     24.58 o 
   8  -6   5      482.89      530.76     29.04 o 
   9  -6   5        0.45       11.67      8.37 o 
  10  -6   5       58.88       57.03     14.31 o 
  -8  -5   5      205.59      234.11     30.25 o 
  -7  -5   5       32.67       29.26     12.48 o 
  -6  -5   5      304.66      305.53     30.29 o 
  -5  -5   5       42.37       39.85      8.26 o 
  -4  -5   5      384.70      363.64     19.17 o 
  -3  -5   5      256.22      261.26     20.12 o 
  -2  -5   5       10.01        7.94      4.46 o 
  -1  -5   5       80.19       60.02      7.82 o 
   0  -5   5        6.63        2.70      2.35 o 
   1  -5   5     1162.58     1219.18     21.65 o 
   2  -5   5     1575.51     1572.83     25.50 o 
   3  -5   5     1132.14     1150.46     22.61 o 
   4  -5   5      130.62      104.63     12.11 o 
   5  -5   5      106.90      120.17      9.11 o 
   6  -5   5      244.35      238.51     17.52 o 
   7  -5   5      322.84      325.88     21.90 o 
   8  -5   5      197.98      230.58     23.28 o 
   9  -5   5        2.98       15.59     10.31 o 
  10  -5   5       13.47       13.14     10.59 o 
  -9  -4   5       65.55       63.42     18.56 o 
  -8  -4   5      113.86      125.87     22.79 o 
  -7  -4   5      193.37      189.61     24.49 o 
  -6  -4   5      778.84      788.87     29.43 o 
  -5  -4   5      709.01      738.90     27.53 o 
  -4  -4   5      204.05      198.53     14.15 o 
  -3  -4   5     1083.30     1039.48     29.16 o 
  -2  -4   5      743.07      713.68     14.97 o 
  -1  -4   5      366.86      311.90      8.59 o 
   0  -4   5        3.59        3.15      2.18 o 
   1  -4   5     1526.98     1681.66     23.59 o 
   2  -4   5      162.16      160.25     11.20 o 
   3  -4   5      154.48      138.84      8.45 o 
   4  -4   5       50.10       48.32      6.62 o 
   5  -4   5     1222.55     1288.99     35.61 o 
   6  -4   5      535.54      528.02     24.83 o 
   7  -4   5      152.14      148.44     15.51 o 
   8  -4   5      296.73      300.08     22.53 o 
   9  -4   5       47.69       45.58     12.25 o 
  -9  -3   5       13.49        5.26      8.78 o 
  -8  -3   5      239.62      270.94     30.78 o 
  -7  -3   5      118.26       90.61     17.49 o 
  -6  -3   5      236.51      246.03     16.37 o 
  -5  -3   5       87.17       88.05     10.65 o 
  -4  -3   5      915.80      877.56     19.44 o 
  -3  -3   5       49.70       45.43      4.50 o 
  -2  -3   5      752.68      687.74     27.57 o 
  -1  -3   5      648.98      587.91     19.84 o 
   0  -3   5      244.31      273.22     13.26 o 
   1  -3   5      411.87      376.33     10.49 o 
   2  -3   5     1446.94     1573.98     25.35 o 
   3  -3   5      432.05      407.54     13.42 o 
   4  -3   5      204.46      232.36     16.59 o 
   5  -3   5     1256.36     1342.08     37.11 o 
   6  -3   5     1096.71     1105.64     63.40 o 
   7  -3   5      312.82      320.81     21.67 o 
   8  -3   5        8.05       23.52      8.72 o 
   9  -3   5       18.95       35.71     10.78 o 
 -10  -2   5       28.92       33.02     14.75 o 
  -9  -2   5        9.98        9.10      9.38 o 
  -8  -2   5      173.44      169.03     23.64 o 
  -7  -2   5        9.38       11.94      5.19 o 
  -6  -2   5      508.98      545.22     22.73 o 
  -5  -2   5      149.38      165.36     11.39 o 
  -4  -2   5     2096.89     2241.04     30.83 o 
  -3  -2   5     3184.02     3326.06     33.99 o 
  -2  -2   5     2643.36     2743.67     44.47 o 
  -1  -2   5      664.85      633.88     19.89 o 
   0  -2   5      132.69      108.90      5.66 o 
   1  -2   5     1701.96     1708.82     24.94 o 
   2  -2   5      194.02      191.88      9.22 o 
   3  -2   5      820.05      856.61     19.52 o 
   4  -2   5      625.51      622.81     17.05 o 
   5  -2   5      478.70      464.75     21.60 o 
   6  -2   5        3.10        2.29      5.78 o 
   7  -2   5      173.02      196.46     17.94 o 
   8  -2   5        9.78        1.20      6.79 o 
   9  -2   5        4.95        9.85      7.48 o 
 -10  -1   5       10.35       10.06     12.30 o 
  -9  -1   5       61.70       58.27     13.70 o 
  -8  -1   5      630.09      685.85     27.18 o 
  -7  -1   5       47.25       51.01      6.83 o 
  -6  -1   5      866.20      858.33     21.32 o 
  -5  -1   5       43.37       38.32      4.88 o 
  -4  -1   5      707.04      682.60     22.96 o 
  -3  -1   5       13.49       14.50      4.79 o 
  -2  -1   5      865.50      902.15     14.29 o 
  -1  -1   5     1260.49     1251.29     17.70 o 
   0  -1   5     1584.52     1615.21     22.97 o 
   1  -1   5      441.46      382.25     11.87 o 
   2  -1   5      369.25      322.83     11.56 o 
   3  -1   5     2573.48     2669.30     36.91 o 
   4  -1   5       16.99       12.44      5.09 o 
   5  -1   5      477.92      461.68     22.48 o 
   6  -1   5        1.04        3.33     10.36 o 
   7  -1   5      215.49      253.70     23.03 o 
   8  -1   5        0.79       16.91      8.27 o 
   9  -1   5       48.47       50.15     13.65 o 
 -11   0   5      152.14      142.90     27.58 o 
 -10   0   5        7.11       17.51      7.44 o 
  -9   0   5        6.69       17.79      6.51 o 
  -8   0   5     1001.36     1012.67     32.65 o 
  -7   0   5       15.34       19.50      4.62 o 
  -6   0   5      436.83      439.47     15.38 o 
  -5   0   5       20.81       17.04      3.77 o 
  -4   0   5     1712.10     1720.76     26.03 o 
  -3   0   5       35.84       40.58      4.08 o 
  -2   0   5      454.54      445.59     11.61 o 
  -1   0   5      405.29      387.85     11.00 o 
   0   0   5      222.16      176.50      7.92 o 
   1   0   5      473.36      457.70     13.54 o 
   2   0   5      288.41      247.72     23.76 o 
   3   0   5     1097.65     1062.62     35.60 o 
   4   0   5        4.01        2.76      4.69 o 
   5   0   5      227.57      225.73     17.31 o 
   6   0   5       51.03       41.38      9.82 o 
   7   0   5      236.62      245.59     21.08 o 
   8   0   5       86.31       70.18     14.97 o 
 -11   1   5       64.56       76.42     16.32 o 
 -10   1   5      129.56      163.14     31.71 o 
  -9   1   5        3.81       13.90      5.80 o 
  -8   1   5      684.02      676.25     26.09 o 
  -7   1   5      205.09      202.86     11.21 o 
  -6   1   5      634.78      606.46     21.81 o 
  -5   1   5      469.69      524.73     20.86 o 
  -4   1   5      723.10      677.01     16.23 o 
  -3   1   5     1204.90     1275.80     21.67 o 
  -2   1   5     5042.41     5723.23     52.56 o 
  -1   1   5        2.31        2.78      2.19 o 
   0   1   5     1312.49     1459.52     30.30 o 
   1   1   5      334.52      339.56     12.05 o 
   2   1   5      245.88      261.73     11.59 o 
   3   1   5      307.86      298.28     17.74 o 
   4   1   5      516.83      525.96     24.03 o 
   5   1   5      601.62      672.11     66.92 o 
   6   1   5        1.10        5.34      6.21 o 
   7   1   5      256.26      269.20     22.60 o 
   8   1   5        7.72       18.11     11.14 o 
 -11   2   5       36.55       35.69     10.15 o 
 -10   2   5      105.01      113.81     13.71 o 
  -9   2   5      178.32      199.39     26.82 o 
  -8   2   5      146.63      136.90     12.37 o 
  -7   2   5        4.54        2.83      4.36 o 
  -6   2   5      384.59      346.44     19.58 o 
  -5   2   5      186.64      168.24      9.19 o 
  -4   2   5      515.78      481.31     14.07 o 
  -3   2   5     1269.81     1246.21     22.04 o 
  -2   2   5     5261.61     5705.38     53.85 o 
  -1   2   5       12.59        7.10      2.73 o 
   0   2   5       69.91       64.98      5.92 o 
   1   2   5      106.18      107.93      7.52 o 
   2   2   5       34.46       28.71      4.61 o 
   3   2   5      129.13      120.73      8.93 o 
   4   2   5        4.84        5.90      5.16 o 
   5   2   5      762.00      807.90     51.54 o 
   6   2   5        0.30        8.87      6.56 o 
   7   2   5      109.95      144.36     31.74 o 
 -12   3   5       25.46       20.60      8.28 o 
 -11   3   5       33.19       48.20     10.06 o 
 -10   3   5       18.64       17.72      7.57 o 
  -9   3   5      531.05      519.87     31.10 o 
  -8   3   5       28.74       32.01      5.82 o 
  -7   3   5       70.72       64.50      7.10 o 
  -6   3   5      443.98      396.94     14.26 o 
  -5   3   5      760.30      759.38     18.82 o 
  -4   3   5     3151.35     3263.37     39.76 o 
  -3   3   5       13.32       19.00      3.83 o 
  -2   3   5     5058.99     5552.03     90.88 o 
  -1   3   5       66.53       55.65      5.43 o 
   0   3   5       76.79       65.06      5.80 o 
   1   3   5      134.06      136.24      8.69 o 
   2   3   5     2196.08     2294.12     66.98 o 
   3   3   5        1.78        0.71      3.84 o 
   4   3   5       99.20       87.79     11.88 o 
   5   3   5      220.87      246.78     34.23 o 
   6   3   5       74.22      105.20     15.31 o 
 -12   4   5        7.52       21.73     10.79 o 
 -11   4   5       87.54      106.87     20.71 o 
 -10   4   5      109.89       78.21     11.72 o 
  -9   4   5      206.73      220.21     27.14 o 
  -8   4   5      121.79      118.91      9.53 o 
  -7   4   5      374.31      347.40     14.32 o 
  -6   4   5      295.92      277.72     12.34 o 
  -5   4   5        2.39        3.27      2.91 o 
  -4   4   5     1193.22     1244.28     22.82 o 
  -3   4   5       17.89       12.20      6.75 o 
  -2   4   5      820.44      817.82     28.63 o 
  -1   4   5      206.99      201.23     14.75 o 
   0   4   5      955.49      940.73     30.02 o 
   1   4   5       39.45       30.11      7.06 o 
   2   4   5       25.40       18.69      6.12 o 
   3   4   5       69.66       63.17     16.49 o 
   4   4   5      191.95      183.32     26.55 o 
   5   4   5      112.62      101.59     25.70 o 
   6   4   5       66.16       75.96     25.56 o 
 -12   5   5        9.59       12.97      9.21 o 
 -11   5   5      282.99      336.81     33.56 o 
 -10   5   5       14.38       22.22     10.24 o 
  -9   5   5      237.12      191.39     23.03 o 
  -8   5   5       54.15       57.20      9.03 o 
  -7   5   5      954.57      936.46     31.52 o 
  -6   5   5      100.26       94.31     11.04 o 
  -5   5   5        7.78       14.46      7.18 o 
  -4   5   5     1183.45     1185.73     35.76 o 
  -3   5   5      141.29      158.26     28.99 o 
  -2   5   5       85.50       80.33     10.63 o 
  -1   5   5      807.44      779.57     29.31 o 
   0   5   5     1949.64     1861.97     60.91 o 
   1   5   5        0.12       -0.01      4.49 o 
   2   5   5      638.95      610.43     28.10 o 
   3   5   5        1.07        1.71      7.11 o 
   4   5   5      160.70      163.77     27.12 o 
   5   5   5        0.57        0.75     14.25 o 
 -11   6   5      115.28      122.46     21.58 o 
 -10   6   5        3.86       -0.50      6.93 o 
  -9   6   5       50.25       38.49     12.96 o 
  -8   6   5        7.66       -1.48      6.90 o 
  -7   6   5      426.88      441.93     23.19 o 
  -6   6   5        1.86        8.98      4.52 o 
  -5   6   5        3.51       12.55      5.01 o 
  -4   6   5      504.12      491.40     24.15 o 
  -3   6   5      347.51      392.38     22.57 o 
  -2   6   5       13.68       16.13      6.02 o 
  -1   6   5      282.88      261.50     28.31 o 
   0   6   5      166.91      163.70     16.64 o 
   1   6   5       65.27       64.91     11.37 o 
   2   6   5      742.07      754.70     51.33 o 
   3   6   5       30.53       22.47     13.58 o 
   4   6   5       57.06       71.02     22.00 o 
 -11   7   5       95.51      118.09     21.97 o 
 -10   7   5       14.13       14.22      8.25 o 
  -9   7   5      194.33      202.42     17.33 o 
  -8   7   5      184.17      197.26     36.95 o 
  -7   7   5      992.83     1078.54     71.73 o 
  -6   7   5       69.49       65.94     10.89 o 
  -5   7   5      160.75      156.70     17.67 o 
  -4   7   5        7.85        4.57      5.29 o 
  -3   7   5      497.44      499.39     33.08 o 
  -2   7   5      297.56      302.41     21.75 o 
  -1   7   5      184.40      194.20     17.71 o 
   0   7   5      673.17      678.98     32.04 o 
   1   7   5        0.92        7.26     10.75 o 
   2   7   5      113.61      143.43     26.87 o 
 -11   8   5       79.60       80.83     19.62 o 
 -10   8   5        2.81        5.69      9.56 o 
  -9   8   5      143.13      133.11     15.76 o 
  -8   8   5       98.60       98.49     13.77 o 
  -7   8   5       30.89       36.31      9.79 o 
  -6   8   5        7.93        5.14      6.35 o 
  -5   8   5      347.69      376.72     25.02 o 
  -4   8   5      266.70      236.69     20.47 o 
  -3   8   5      426.15      436.24     37.91 o 
  -2   8   5       43.61       42.81     11.03 o 
  -1   8   5      101.28      111.53     15.60 o 
   0   8   5       55.74       27.99     10.20 o 
   1   8   5       19.55       24.63     11.61 o 
 -10   9   5      175.67      144.93     26.13 o 
  -9   9   5       69.09       81.44     26.38 o 
  -8   9   5       35.93       40.94     10.50 o 
  -7   9   5      153.69      166.66     18.26 o 
  -6   9   5      113.53      114.23     16.01 o 
  -5   9   5      169.29      164.34     18.41 o 
  -4   9   5       20.90       14.64      7.50 o 
  -3   9   5      203.78      184.44     19.56 o 
  -2   9   5        0.19       -4.70      5.99 o 
  -1   9   5       62.45       64.62     13.76 o 
  -8  10   5       68.48       84.62     14.56 o 
  -7  10   5       76.37       57.23     12.05 o 
  -6  10   5        4.42        9.20      6.12 o 
  -5  10   5      192.63      211.13     21.36 o 
  -4  10   5        6.13        9.67     13.49 o 
  -3  10   5       25.51       15.02      9.99 o 
   0 -11   6      217.15      253.88     34.13 o 
   1 -11   6      121.83      139.95     24.21 o 
   2 -11   6      176.95      158.04     25.17 o 
   3 -11   6      224.81      235.18     29.18 o 
   4 -11   6       76.05       80.23     18.91 o 
   5 -11   6      141.19      122.67     21.04 o 
   6 -11   6       43.82       33.49     12.76 o 
  -2 -10   6      544.53      593.85     46.25 o 
  -1 -10   6        0.76      -10.59      9.10 o 
   0 -10   6      105.95      149.40     25.70 o 
   1 -10   6      250.38      212.68     27.19 o 
   2 -10   6       51.42       78.35     18.06 o 
   3 -10   6      109.25      133.09     21.29 o 
   4 -10   6      163.10      157.12     22.47 o 
   5 -10   6      210.64      261.02     27.94 o 
   6 -10   6        0.63        2.99      6.79 o 
  -4  -9   6       53.30       81.33     20.37 o 
  -3  -9   6      167.06      164.26     26.09 o 
  -2  -9   6      197.96      244.21     30.11 o 
  -1  -9   6       75.81       88.81     12.26 o 
   0  -9   6      275.06      281.75     19.46 o 
   1  -9   6       96.10       73.87     10.72 o 
   2  -9   6        2.89       12.07      5.87 o 
   3  -9   6      243.80      238.29     21.11 o 
   4  -9   6     1105.41     1052.42     34.88 o 
   5  -9   6       32.86       42.71      9.99 o 
   7  -9   6      160.15      149.08     22.86 o 
   8  -9   6        2.99       12.62     12.62 o 
  -5  -8   6       26.68       33.85      9.72 o 
  -4  -8   6      195.51      216.81     18.63 o 
  -3  -8   6      278.91      285.95     20.46 o 
  -2  -8   6      359.84      341.02     26.48 o 
  -1  -8   6       69.76       47.74      9.43 o 
   0  -8   6      279.80      301.68     19.23 o 
   1  -8   6      207.41      204.24     15.75 o 
   2  -8   6      155.85      137.60     13.30 o 
   3  -8   6       15.24       19.59      6.16 o 
   4  -8   6      750.86      801.42     29.53 o 
   5  -8   6        8.30       -0.75      5.05 o 
   6  -8   6       53.68       35.48     13.19 o 
   7  -8   6      471.63      519.77     41.91 o 
   8  -8   6       10.39       14.47      8.42 o 
   9  -8   6      110.12      102.62     17.72 o 
  -6  -7   6       51.18       45.25     15.89 o 
  -5  -7   6      430.19      418.93     24.66 o 
  -4  -7   6       33.08       34.11      8.96 o 
  -3  -7   6      430.15      460.62     23.80 o 
  -2  -7   6      134.33      133.78     13.35 o 
  -1  -7   6        1.86        5.22      6.01 o 
   0  -7   6      141.42      154.25     13.33 o 
   1  -7   6      597.23      560.44     23.23 o 
   2  -7   6     1056.19     1018.43     31.96 o 
   3  -7   6       50.72       42.93      8.14 o 
   4  -7   6      927.27      936.77     42.69 o 
   5  -7   6        0.59        3.32      6.99 o 
   6  -7   6       25.39       26.96      7.88 o 
   7  -7   6      276.84      271.04     20.28 o 
   8  -7   6      181.53      198.92     33.70 o 
   9  -7   6       43.54       80.04     30.64 o 
  -7  -6   6       86.86      117.63     22.68 o 
  -6  -6   6       44.63       23.46     12.41 o 
  -5  -6   6      450.20      440.82     24.42 o 
  -4  -6   6       67.08       79.93     20.28 o 
  -3  -6   6       43.73       32.50      7.79 o 
  -2  -6   6      150.60      130.13     12.38 o 
  -1  -6   6      499.66      497.96     21.87 o 
   0  -6   6     2057.60     2085.27     44.72 o 
   1  -6   6      186.63      158.62     25.81 o 
   2  -6   6     1395.75     1384.04     36.02 o 
   3  -6   6       95.37       85.86     10.12 o 
   4  -6   6      294.72      300.41     22.05 o 
   5  -6   6       17.42       21.07      5.00 o 
   6  -6   6      425.29      419.75     22.73 o 
   7  -6   6       25.91       27.76      8.82 o 
   8  -6   6       27.75       38.92     10.37 o 
   9  -6   6       13.65       31.30     10.52 o 
  -8  -5   6       53.48       59.97     18.45 o 
  -7  -5   6      276.79      225.87     28.40 o 
  -6  -5   6       12.18        7.47      5.80 o 
  -5  -5   6     1211.49     1274.12     39.33 o 
  -4  -5   6      136.43      130.01     13.04 o 
  -3  -5   6       64.20       62.40      9.14 o 
  -2  -5   6        1.38       -2.10      3.47 o 
  -1  -5   6     1150.21     1190.14     32.60 o 
   0  -5   6       27.14       16.24      5.33 o 
   1  -5   6       69.57       61.26      8.62 o 
   2  -5   6     2039.16     2121.45     44.21 o 
   3  -5   6       63.95       71.84      6.71 o 
   4  -5   6      668.19      644.21     25.38 o 
   5  -5   6       19.17       21.54      6.89 o 
   6  -5   6      205.71      188.82     16.67 o 
   7  -5   6       12.25        8.65      7.36 o 
   8  -5   6      364.27      385.32     26.10 o 
   9  -5   6       43.85       48.64     13.08 o 
  -9  -4   6       84.55      116.74     23.85 o 
  -8  -4   6        4.13       19.69     10.17 o 
  -7  -4   6      286.85      268.20     29.75 o 
  -6  -4   6       82.09       80.27     13.83 o 
  -5  -4   6      326.77      323.24     19.58 o 
  -4  -4   6        1.09        6.98      4.57 o 
  -3  -4   6     1301.83     1371.60     62.67 o 
  -2  -4   6      515.21      547.51     29.34 o 
  -1  -4   6      294.20      267.42     15.36 o 
   0  -4   6       58.76       44.05     14.01 o 
   1  -4   6      160.56      164.79      8.24 o 
   2  -4   6     1526.11     1588.70     26.27 o 
   3  -4   6       20.56       22.55      6.14 o 
   4  -4   6      554.27      544.75     30.29 o 
   5  -4   6        4.75        8.15      5.97 o 
   6  -4   6      152.70      145.45     15.14 o 
   7  -4   6       79.91       39.91     16.19 o 
   8  -4   6      475.25      435.30     28.42 o 
   9  -4   6        6.72        1.99      8.34 o 
  -9  -3   6       40.96       43.19     16.42 o 
  -8  -3   6        0.76        4.73      8.28 o 
  -7  -3   6      282.25      261.48     27.98 o 
  -6  -3   6       14.61       13.04      5.77 o 
  -5  -3   6      916.64      940.88     31.22 o 
  -4  -3   6      113.14      116.00     11.13 o 
  -3  -3   6     2290.63     2380.88     46.27 o 
  -2  -3   6      211.84      214.87     17.36 o 
  -1  -3   6      698.54      647.53     22.16 o 
   0  -3   6       10.29        8.15      1.83 o 
   1  -3   6      332.09      329.25     17.46 o 
   2  -3   6     1064.40     1049.89     21.72 o 
   3  -3   6      144.16      142.59     14.75 o 
   4  -3   6      240.95      245.56     12.11 o 
   5  -3   6      139.98      150.23     14.30 o 
   6  -3   6     1247.98     1230.19     42.96 o 
   7  -3   6        0.06       10.58      6.77 o 
   8  -3   6      255.33      233.82     20.94 o 
   9  -3   6        9.45       18.89      9.11 o 
 -10  -2   6      157.32      134.90     25.42 o 
  -9  -2   6       29.12       33.27     13.54 o 
  -8  -2   6      159.27      142.61     23.07 o 
  -7  -2   6       88.87       87.82     14.20 o 
  -6  -2   6      316.20      322.73     31.69 o 
  -5  -2   6     1047.64     1107.87     32.70 o 
  -4  -2   6      143.25      122.81     11.39 o 
  -3  -2   6     4333.88     4491.14     64.79 o 
  -2  -2   6      195.11      179.14     12.38 o 
  -1  -2   6      252.63      209.89     13.17 o 
   0  -2   6       21.38       22.66      3.55 o 
   1  -2   6      619.94      619.53     23.36 o 
   2  -2   6       53.43       57.24      5.98 o 
   3  -2   6      899.39      975.42     30.56 o 
   4  -2   6      444.96      439.12     35.53 o 
   5  -2   6        7.64        7.29      5.33 o 
   6  -2   6      116.30      127.32     14.31 o 
   7  -2   6       12.29       17.67      7.40 o 
   8  -2   6      195.89      168.39     25.82 o 
 -10  -1   6       82.93      142.01     26.34 o 
  -9  -1   6      157.59      154.99     25.70 o 
  -8  -1   6       10.19       32.88     13.15 o 
  -7  -1   6      495.16      469.67     22.90 o 
  -6  -1   6      676.74      709.70     36.86 o 
  -5  -1   6     2686.01     2845.07     37.49 o 
  -4  -1   6      529.13      510.11     13.30 o 
  -3  -1   6      364.92      377.07     11.72 o 
  -2  -1   6      459.28      415.86     14.86 o 
  -1  -1   6     2955.23     3158.90     34.73 o 
   0  -1   6      188.00      185.75      8.51 o 
   1  -1   6      899.08      861.84     19.42 o 
   2  -1   6      187.45      188.72     10.08 o 
   3  -1   6      505.95      500.43     24.77 o 
   4  -1   6       28.55       28.53      7.39 o 
   5  -1   6      107.96      126.49     13.60 o 
   6  -1   6      482.73      523.19     27.12 o 
   7  -1   6       61.30       36.48     10.07 o 
   8  -1   6      181.72      197.35     20.77 o 
 -11   0   6       10.84       24.31     16.32 o 
 -10   0   6       84.41       73.33     20.01 o 
  -9   0   6       13.69        3.73      9.67 o 
  -8   0   6      295.54      322.95     30.68 o 
  -7   0   6      322.72      329.78     14.19 o 
  -6   0   6      827.70      827.80     20.73 o 
  -5   0   6      512.01      516.05     15.18 o 
  -4   0   6       17.28       17.43      3.53 o 
  -3   0   6      268.98      243.75     11.29 o 
  -2   0   6       22.38       20.35      3.50 o 
  -1   0   6     2465.77     2493.71     32.57 o 
   0   0   6     1324.93     1394.34     24.68 o 
   1   0   6     2277.18     2358.46     44.38 o 
   2   0   6       79.29       72.46      7.73 o 
   3   0   6      143.21      131.18      9.15 o 
   4   0   6       51.29       31.86     13.58 o 
   5   0   6        2.70       -3.75      3.84 o 
   6   0   6       65.57       60.86     19.14 o 
   7   0   6      131.36      124.91     18.48 o 
   8   0   6      104.29      117.25     17.78 o 
 -11   1   6       23.06       45.39     18.24 o 
 -10   1   6       97.90      103.62     21.65 o 
  -9   1   6        1.08        7.87      6.70 o 
  -8   1   6      815.26      824.85     38.31 o 
  -7   1   6      300.40      283.95     13.20 o 
  -6   1   6      308.29      311.77     13.02 o 
  -5   1   6        1.46        4.27      2.63 o 
  -4   1   6       44.36       38.78      6.84 o 
  -3   1   6     1404.53     1460.56     27.89 o 
  -2   1   6       25.35       26.43      4.17 o 
  -1   1   6     2138.23     2187.85     31.69 o 
   0   1   6      624.64      599.23     16.53 o 
   1   1   6      260.47      252.01     11.62 o 
   2   1   6       15.64       17.82      3.93 o 
   3   1   6     1640.83     1754.25     59.33 o 
   4   1   6      430.33      423.64     29.40 o 
   5   1   6      301.90      312.94     33.06 o 
   6   1   6       43.04       38.34     11.09 o 
   7   1   6      103.65      123.93     19.92 o 
 -11   2   6       38.76       36.33     17.35 o 
 -10   2   6      229.63      265.85     19.43 o 
  -9   2   6       39.68       28.68      7.63 o 
  -8   2   6      598.72      590.47     19.95 o 
  -7   2   6       47.30       47.44      6.50 o 
  -6   2   6       20.98       21.77      5.15 o 
  -5   2   6       15.99       19.85      4.12 o 
  -4   2   6      462.02      464.74     17.72 o 
  -3   2   6       37.34       32.33      4.70 o 
  -2   2   6     1975.54     2051.55     31.16 o 
  -1   2   6     1356.01     1374.83     25.30 o 
   0   2   6      414.65      425.55     14.42 o 
   1   2   6      342.97      343.55     13.42 o 
   2   2   6      104.01       97.21     12.23 o 
   3   2   6       17.83       18.16      5.65 o 
   4   2   6       38.14       23.61      8.67 o 
   5   2   6      409.86      458.62     27.12 o 
   6   2   6      120.11      124.06     16.77 o 
 -11   3   6       67.34       85.24     13.14 o 
 -10   3   6      257.64      298.83     20.54 o 
  -9   3   6       18.91       18.96     13.58 o 
  -8   3   6      230.90      196.18     12.07 o 
  -7   3   6       60.49       57.60      7.00 o 
  -6   3   6      334.71      308.29     13.19 o 
  -5   3   6        0.26        3.57      2.94 o 
  -4   3   6     2726.01     2768.55     38.12 o 
  -3   3   6      705.59      681.64     17.52 o 
  -2   3   6     1821.22     1909.22     30.41 o 
  -1   3   6     1312.54     1251.63     30.43 o 
   0   3   6        1.64        2.58      2.58 o 
   1   3   6      457.58      474.22     16.43 o 
   2   3   6        0.56        2.94      2.86 o 
   3   3   6      290.02      299.82     19.27 o 
   5   3   6      248.00      362.69     41.06 o 
   6   3   6       49.33       78.77     23.11 o 
 -11   4   6      242.62      252.35     21.61 o 
 -10   4   6        1.07       13.75      9.94 o 
  -9   4   6      172.95      156.44     11.42 o 
  -8   4   6      262.83      276.74     24.48 o 
  -7   4   6       22.80       18.45      4.57 o 
  -6   4   6      168.10      164.14     13.68 o 
  -5   4   6       18.11       23.72      6.05 o 
  -4   4   6      565.44      599.12     24.69 o 
  -3   4   6       69.91       55.97     13.83 o 
  -2   4   6      795.53      739.25     28.13 o 
  -1   4   6      903.34      963.94     32.04 o 
   0   4   6      431.57      435.05     21.91 o 
   1   4   6       46.08       34.02      7.51 o 
   2   4   6      282.64      288.53     19.42 o 
   3   4   6      297.06      254.16     30.14 o 
   4   4   6       38.09       21.75     10.24 o 
   5   4   6       49.21       21.68     19.76 o 
 -11   5   6       57.93       66.76     16.28 o 
 -10   5   6        4.27        7.46      6.79 o 
  -9   5   6      254.24      282.12     47.56 o 
  -8   5   6      391.89      383.19     22.89 o 
  -7   5   6       21.32       25.42      6.58 o 
  -6   5   6     1030.60     1087.20     47.26 o 
  -5   5   6       47.53       35.29      7.79 o 
  -4   5   6      452.46      471.97     25.68 o 
  -3   5   6       68.37       47.16      9.22 o 
  -2   5   6      672.24      630.20     32.21 o 
  -1   5   6      153.76      122.82     19.80 o 
   0   5   6      129.36      109.89     14.18 o 
   1   5   6      164.05      159.81     15.46 o 
   2   5   6      240.05      249.61     31.07 o 
   3   5   6       52.36       60.96     18.38 o 
   4   5   6       64.65       65.73     19.27 o 
 -11   6   6      102.06      119.26     21.51 o 
 -10   6   6        0.48       11.30      8.00 o 
  -9   6   6      150.66      148.81     14.83 o 
  -8   6   6       89.88       91.74     12.40 o 
  -7   6   6      412.69      429.36     25.22 o 
  -6   6   6      194.33      194.07     29.42 o 
  -5   6   6      166.35      156.21     24.63 o 
  -4   6   6       31.25       22.34      7.83 o 
  -3   6   6      405.76      400.37     23.85 o 
  -2   6   6      436.36      496.15     25.96 o 
  -1   6   6        6.29        4.27      5.90 o 
   0   6   6      711.76      759.96     33.56 o 
   1   6   6      106.23      102.19     17.77 o 
   2   6   6      124.61      121.32     24.24 o 
   3   6   6       24.25       21.08     12.87 o 
 -11   7   6       24.25       26.30      9.88 o 
 -10   7   6      136.88      133.69     22.36 o 
  -9   7   6      175.82      210.45     18.38 o 
  -8   7   6       53.78       46.58     11.38 o 
  -7   7   6      295.07      297.36     48.54 o 
  -6   7   6      248.45      218.49     18.82 o 
  -5   7   6      207.35      200.96     17.98 o 
  -4   7   6        2.58       -0.20      4.55 o 
  -3   7   6       32.54       28.20     14.18 o 
  -2   7   6      828.99      884.58     43.01 o 
  -1   7   6      134.92      120.61     15.68 o 
   0   7   6      342.55      362.69     25.40 o 
   1   7   6       78.45       62.90     12.16 o 
   2   7   6       83.59      109.84     24.92 o 
 -10   8   6       25.10       34.87     12.65 o 
  -9   8   6      434.75      420.53     31.23 o 
  -8   8   6        1.22        4.66      5.25 o 
  -7   8   6      226.07      206.27     19.23 o 
  -6   8   6        2.14        3.50      4.89 o 
  -5   8   6       34.32       34.46     10.43 o 
  -4   8   6      277.73      280.97     22.91 o 
  -3   8   6       37.48       48.13     11.27 o 
  -2   8   6      245.48      259.92     22.83 o 
  -1   8   6        0.19       -6.63      6.08 o 
   0   8   6       21.85       32.85     10.79 o 
  -9   9   6       22.17       38.99     11.59 o 
  -8   9   6       10.30       13.44      7.49 o 
  -7   9   6      256.66      289.10     24.43 o 
  -6   9   6       35.51       58.78     27.14 o 
  -5   9   6      118.49      100.18     15.78 o 
  -4   9   6      183.03      188.30     20.16 o 
  -3   9   6       64.36       80.02     14.89 o 
  -2   9   6       30.56       50.81     13.44 o 
  -6  10   6        2.41       -4.65      7.80 o 
  -5  10   6      178.01      196.34     48.66 o 
   1 -11   7      302.13      296.28     35.12 o 
   2 -11   7       14.75       12.01     10.56 o 
   3 -11   7      131.27      160.50     26.02 o 
   4 -11   7       39.99       32.49     11.80 o 
   5 -11   7      268.01      234.68     28.62 o 
  -2 -10   7       16.81       36.83     16.81 o 
  -1 -10   7       25.07       41.48     16.56 o 
   0 -10   7       59.39       58.19     16.96 o 
   1 -10   7      175.30      204.96     27.90 o 
   2 -10   7       20.79        7.86      8.99 o 
   3 -10   7      391.06      474.55     39.21 o 
   4 -10   7       79.06       67.79     11.52 o 
   5 -10   7      256.03      272.34     42.71 o 
   6 -10   7       96.66       61.43     17.81 o 
   7 -10   7       27.83       52.01     16.96 o 
  -3  -9   7        0.83        8.52      7.23 o 
  -2  -9   7      322.30      293.73     35.00 o 
  -1  -9   7      199.75      202.02     17.85 o 
   0  -9   7       82.73       87.99     12.32 o 
   1  -9   7      101.08      108.47     13.22 o 
   2  -9   7        0.50        5.91      6.83 o 
   3  -9   7      465.16      441.95     23.48 o 
   4  -9   7       32.86       31.78      8.79 o 
   5  -9   7      656.72      652.95     38.16 o 
   6  -9   7        6.43       20.40     11.80 o 
   7  -9   7        5.98        8.71     10.42 o 
  -5  -8   7        2.08        4.83     13.70 o 
  -4  -8   7      197.35      250.58     20.53 o 
  -3  -8   7      186.03      143.69     15.96 o 
  -2  -8   7      238.26      255.30     19.51 o 
  -1  -8   7       15.65       30.65      8.47 o 
   0  -8   7       21.46       12.07      5.78 o 
   1  -8   7      892.72      870.69     31.93 o 
   2  -8   7        9.85        3.67      8.69 o 
   3  -8   7       26.66       36.44      8.38 o 
   4  -8   7      139.89      121.32     14.82 o 
   5  -8   7      340.09      355.70     23.09 o 
   6  -8   7        2.08       -4.16      7.29 o 
   7  -8   7      164.07      134.90     24.24 o 
   8  -8   7       51.57       68.07     20.65 o 
  -6  -7   7      145.06      151.40     25.77 o 
  -5  -7   7        3.05        9.03      7.39 o 
  -4  -7   7      575.00      609.78     29.23 o 
  -3  -7   7        5.04       -2.05      4.59 o 
  -2  -7   7      456.88      446.92     23.44 o 
  -1  -7   7       60.03       52.67      9.72 o 
   0  -7   7      493.62      465.14     24.81 o 
   1  -7   7       12.19        9.73      5.27 o 
   2  -7   7      258.76      263.58     31.14 o 
   3  -7   7       80.51       80.10     10.88 o 
   4  -7   7      287.72      271.17     18.49 o 
   5  -7   7      666.69      616.39     40.59 o 
   6  -7   7        0.14        6.47     10.45 o 
   7  -7   7      227.30      210.40     30.18 o 
   8  -7   7        3.51       -2.49     10.59 o 
  -7  -6   7       54.11       60.11     18.56 o 
  -6  -6   7      252.96      250.05     20.65 o 
  -5  -6   7        3.76        7.59      6.48 o 
  -4  -6   7      133.70      149.60     34.73 o 
  -3  -6   7      169.62      138.94     20.60 o 
  -2  -6   7      590.80      645.16     26.46 o 
  -1  -6   7        0.49        5.38      4.71 o 
   0  -6   7      677.92      634.19     25.30 o 
   1  -6   7      147.73      134.06     12.94 o 
   2  -6   7      343.86      326.35     18.97 o 
   3  -6   7       85.16       89.18     10.90 o 
   4  -6   7        2.03        5.95      4.39 o 
   5  -6   7      332.64      330.05     31.78 o 
   6  -6   7      344.41      379.50     35.33 o 
   7  -6   7      120.81      132.94     15.63 o 
   8  -6   7        7.15       11.28      8.21 o 
  -8  -5   7        2.13       -6.93      8.85 o 
  -7  -5   7      203.97      213.42     28.40 o 
  -6  -5   7      149.41      179.16     19.50 o 
  -5  -5   7       52.50       39.50      8.91 o 
  -4  -5   7      877.81      889.54     32.49 o 
  -3  -5   7       16.70       16.20      5.66 o 
  -2  -5   7      783.90      816.68     28.84 o 
  -1  -5   7       51.06       52.27      8.49 o 
   0  -5   7     1129.09     1178.00     51.21 o 
   1  -5   7       48.33       51.43      8.46 o 
   2  -5   7      429.28      399.58     19.86 o 
   3  -5   7      703.22      691.80     26.63 o 
   4  -5   7       78.18       84.24     12.76 o 
   5  -5   7       10.95       14.59      8.80 o 
   6  -5   7      191.17      215.36     19.46 o 
   7  -5   7      307.02      326.11     23.09 o 
   8  -5   7        3.20        5.74      7.68 o 
  -8  -4   7       12.30       15.36      9.99 o 
  -7  -4   7      197.85      179.23     25.81 o 
  -6  -4   7      122.01      115.02     24.65 o 
  -5  -4   7      185.41      177.36     15.38 o 
  -4  -4   7      484.61      500.89     24.53 o 
  -3  -4   7       20.85       29.23      6.76 o 
  -2  -4   7      173.91      167.45     37.41 o 
  -1  -4   7      571.42      571.68     22.95 o 
   0  -4   7     1226.64     1173.89     33.45 o 
   1  -4   7       38.30       33.28      7.06 o 
   2  -4   7      258.01      243.85     24.74 o 
   3  -4   7      258.11      268.36     12.72 o 
   4  -4   7     1298.86     1377.96     29.97 o 
   5  -4   7      141.95      132.23     13.74 o 
   6  -4   7       91.67       66.74     24.90 o 
   7  -4   7       12.90       20.80      8.16 o 
   8  -4   7       43.73       58.34     12.51 o 
  -9  -3   7      285.35      313.28     34.77 o 
  -8  -3   7       28.13       11.02      9.21 o 
  -7  -3   7       95.48      107.66     13.60 o 
  -6  -3   7      302.67      307.83     20.23 o 
  -5  -3   7      399.80      368.58     20.75 o 
  -4  -3   7      661.09      714.44     51.24 o 
  -3  -3   7      942.46      892.38     29.40 o 
  -2  -3   7      311.58      264.70     17.13 o 
  -1  -3   7      145.69      125.17     11.41 o 
   0  -3   7      152.47      138.37     13.44 o 
   1  -3   7       34.00       30.88      7.02 o 
   2  -3   7      196.24      208.37     10.54 o 
   3  -3   7       65.29       68.36     11.69 o 
   4  -3   7      857.63      947.32     31.02 o 
   5  -3   7       40.84       41.41     12.74 o 
   6  -3   7       78.57       68.25     11.35 o 
   7  -3   7      177.99      159.39     17.30 o 
   8  -3   7       87.89       87.03     25.97 o 
 -10  -2   7        0.50        9.46     12.62 o 
  -9  -2   7      304.25      255.83     32.63 o 
  -8  -2   7       47.18       38.14     14.93 o 
  -7  -2   7       30.81       20.04      8.26 o 
  -6  -2   7      113.94      103.78     12.69 o 
  -5  -2   7     1215.60     1260.89     37.19 o 
  -4  -2   7       44.48       26.26      7.26 o 
  -3  -2   7     2571.56     2627.52     55.10 o 
  -2  -2   7      659.65      691.05     24.52 o 
  -1  -2   7       85.77       64.15     12.55 o 
   0  -2   7       93.23       74.80      9.40 o 
   1  -2   7      684.84      716.92     18.48 o 
   2  -2   7     2648.22     2807.06     40.64 o 
   3  -2   7       37.91       44.97      6.25 o 
   4  -2   7      513.13      551.44     24.33 o 
   5  -2   7        2.20        0.07      4.34 o 
   6  -2   7       14.79       25.68     11.09 o 
   7  -2   7       81.17       64.39     13.69 o 
   8  -2   7      132.28      144.27     18.47 o 
 -10  -1   7        7.06       10.34     13.26 o 
  -9  -1   7       72.60       44.58     16.81 o 
  -8  -1   7       32.77       27.98     13.90 o 
  -7  -1   7        8.38        5.50      5.79 o 
  -6  -1   7      142.39      138.62     13.95 o 
  -5  -1   7     3297.39     3405.64     61.81 o 
  -4  -1   7       25.22       24.88      8.34 o 
  -3  -1   7      394.09      424.32     19.30 o 
  -2  -1   7     1174.25     1144.20     31.40 o 
  -1  -1   7      479.15      490.27     18.40 o 
   0  -1   7      461.26      478.54     23.35 o 
   1  -1   7     1012.18     1006.90     24.20 o 
   2  -1   7      549.67      505.84     16.87 o 
   3  -1   7        5.41        3.22      3.65 o 
   4  -1   7        9.16       13.30      6.12 o 
   5  -1   7      359.15      332.76     21.92 o 
   6  -1   7      120.74      140.89     16.39 o 
   7  -1   7       16.18       19.07      9.62 o 
 -10   0   7      179.04      171.37     27.30 o 
  -9   0   7      185.62      161.42     24.42 o 
  -8   0   7      100.14      120.88     14.01 o 
  -7   0   7      192.66      223.42     17.20 o 
  -6   0   7        8.76        6.83      5.45 o 
  -5   0   7     1015.67     1053.65     32.32 o 
  -4   0   7      204.63      194.55      9.72 o 
  -3   0   7      695.69      688.25     17.62 o 
  -2   0   7      492.27      486.32     26.02 o 
  -1   0   7      881.70      879.52     27.36 o 
   0   0   7     1058.14     1061.88     23.00 o 
   1   0   7     1679.12     1680.78     30.75 o 
   2   0   7       66.07       61.75      6.83 o 
   3   0   7      262.74      251.07     13.20 o 
   4   0   7      202.65      215.05     17.20 o 
   5   0   7       46.42       64.52     20.96 o 
   6   0   7      201.44      266.03     41.09 o 
   7   0   7        1.48        4.21      7.48 o 
 -11   1   7       30.62       19.20     15.46 o 
 -10   1   7      134.75      141.90     24.88 o 
  -9   1   7        5.83        4.30      8.99 o 
  -8   1   7       60.58       55.29     10.39 o 
  -7   1   7      166.39      181.21     15.56 o 
  -6   1   7      164.70      158.75     10.18 o 
  -5   1   7      653.26      665.85     18.70 o 
  -4   1   7      570.76      552.63     17.42 o 
  -3   1   7      600.77      616.53     23.18 o 
  -2   1   7      281.49      262.90     11.36 o 
  -1   1   7     1538.98     1476.93     27.44 o 
   0   1   7      155.97      148.30      9.39 o 
   1   1   7      548.56      506.22     17.10 o 
   2   1   7      138.72      142.31     14.73 o 
   3   1   7       32.29       19.60      7.36 o 
   4   1   7       99.65      114.46     33.40 o 
   5   1   7       45.45       56.56     11.67 o 
   6   1   7       58.45       52.61     12.63 o 
 -11   2   7      100.79       88.62     22.25 o 
 -10   2   7      300.01      258.46     30.25 o 
  -9   2   7        9.89        5.58      9.10 o 
  -8   2   7      371.30      381.13     16.52 o 
  -7   2   7      389.82      397.92     15.99 o 
  -6   2   7      357.79      350.53     14.48 o 
  -5   2   7      112.92      119.60     10.03 o 
  -4   2   7       19.65       30.67      5.07 o 
  -3   2   7      590.18      611.00     17.63 o 
  -2   2   7       41.55       36.79      5.49 o 
  -1   2   7      227.22      207.85     15.15 o 
   0   2   7      127.12      131.70      9.11 o 
   1   2   7     1773.70     1790.86     41.77 o 
   2   2   7       31.08       31.41      5.67 o 
   3   2   7      393.01      397.57     24.97 o 
   4   2   7      418.47      421.65     51.88 o 
   5   2   7       69.67      110.67     21.40 o 
   6   2   7       23.49       22.68     18.45 o 
 -11   3   7        0.56        7.64     11.91 o 
 -10   3   7      177.78      192.27     25.10 o 
  -9   3   7       43.56       43.25      8.64 o 
  -8   3   7      175.77      178.48     12.01 o 
  -7   3   7      127.86      130.25     15.54 o 
  -6   3   7        8.63        8.16      3.56 o 
  -5   3   7        8.82       14.65      4.05 o 
  -4   3   7      259.13      258.26     12.24 o 
  -3   3   7     1707.30     1771.78     31.20 o 
  -2   3   7        0.22        1.15      3.48 o 
  -1   3   7      679.52      702.55     27.08 o 
   0   3   7       41.39       37.70     11.25 o 
   1   3   7      152.71      183.63     14.97 o 
   2   3   7       10.62        5.93      5.06 o 
   3   3   7      491.91      574.12     41.34 o 
   4   3   7       95.58      106.82     24.67 o 
   5   3   7       10.53       27.09     17.56 o 
 -11   4   7        0.99       -8.00      5.33 o 
 -10   4   7      315.29      326.75     29.86 o 
  -9   4   7        0.36       -4.75     12.92 o 
  -8   4   7      320.52      363.08     28.51 o 
  -7   4   7       44.42       65.92     10.20 o 
  -6   4   7     1168.56     1226.64     38.27 o 
  -5   4   7      805.78      717.02     37.75 o 
  -4   4   7      665.46      711.87     28.44 o 
  -3   4   7       46.59       29.68      7.26 o 
  -2   4   7        0.59        2.26      3.92 o 
  -1   4   7      521.83      536.24     25.10 o 
   0   4   7        0.02        9.71      5.16 o 
   1   4   7      369.88      369.53     53.96 o 
   2   4   7       56.46       52.57     15.36 o 
   3   4   7      106.19       98.50     21.08 o 
 -11   5   7        5.89       -2.45      7.14 o 
 -10   5   7      186.42      222.06     26.02 o 
  -9   5   7        6.07       12.09     10.31 o 
  -8   5   7       68.43       87.44     11.58 o 
  -7   5   7      231.39      249.61     39.17 o 
  -6   5   7      147.81      172.81     15.66 o 
  -5   5   7      137.32      109.08     13.88 o 
  -4   5   7      262.63      280.85     19.77 o 
  -3   5   7       12.12       14.74      5.87 o 
  -2   5   7       28.33       32.22     11.61 o 
  -1   5   7     1067.23     1074.35     37.60 o 
   0   5   7        1.95        5.51      5.76 o 
   1   5   7      424.82      435.54     39.30 o 
   2   5   7       57.22       43.62     14.43 o 
   3   5   7       63.02      109.49     24.03 o 
 -11   6   7        5.59       35.19     10.77 o 
 -10   6   7       44.82       51.26     14.65 o 
  -9   6   7        9.70       14.29      9.60 o 
  -8   6   7      880.34      929.13     36.62 o 
  -7   6   7       71.88       75.90     12.08 o 
  -6   6   7      344.72      380.22     46.51 o 
  -5   6   7       41.76       28.92      8.16 o 
  -4   6   7       58.88       64.50     11.36 o 
  -3   6   7        2.33        3.77      5.09 o 
  -2   6   7       70.82       77.29     12.57 o 
  -1   6   7      792.18      858.17     47.65 o 
   0   6   7      146.79      140.79     16.46 o 
   1   6   7       37.02       39.35     10.44 o 
   2   6   7       11.15        8.39     11.94 o 
 -10   7   7       63.18       82.84     12.78 o 
  -9   7   7       63.79       66.79     11.61 o 
  -8   7   7      172.40      171.00     17.39 o 
  -7   7   7       20.09        7.32      6.53 o 
  -6   7   7      172.55      197.94     18.98 o 
  -5   7   7        5.48       13.89      6.46 o 
  -4   7   7       30.04       24.97      8.97 o 
  -3   7   7       45.72       30.81      9.33 o 
  -2   7   7      145.22      151.92     17.56 o 
  -1   7   7      191.25      191.60     19.44 o 
   0   7   7      223.82      216.08     21.31 o 
   1   7   7       78.40       93.45     23.78 o 
  -9   8   7       52.92       91.95     13.78 o 
  -8   8   7      298.44      360.24     25.78 o 
  -7   8   7      153.31      121.64     35.30 o 
  -6   8   7       49.90       59.96     15.04 o 
  -5   8   7        0.97        2.34      9.21 o 
  -4   8   7      468.89      500.45     30.96 o 
  -3   8   7        0.66       -5.76      7.75 o 
  -2   8   7      115.51      112.15     19.25 o 
  -1   8   7      162.27      163.54     24.56 o 
  -8   9   7       76.68       99.31     16.31 o 
  -7   9   7       52.81       48.63     12.42 o 
  -6   9   7      216.83      203.45     21.54 o 
  -5   9   7       11.76        3.63      7.34 o 
  -4   9   7       96.54      121.23     18.27 o 
  -1 -10   8      266.43      333.64     38.71 o 
   0 -10   8        4.03        9.27     11.46 o 
   1 -10   8       90.84      125.48     15.53 o 
   2 -10   8       45.17       16.72      8.80 o 
   3 -10   8      101.36       98.95     14.14 o 
   4 -10   8      169.69      169.47     17.38 o 
   5 -10   8       55.69       60.81     11.52 o 
  -3  -9   8       93.30      100.19     14.86 o 
  -2  -9   8       11.48        5.25      6.85 o 
  -1  -9   8      145.27      136.78     35.51 o 
   0  -9   8       32.69       21.40      7.85 o 
   1  -9   8      218.67      202.89     18.19 o 
   2  -9   8       96.18       96.90     13.62 o 
   3  -9   8      271.89      275.74     20.65 o 
   4  -9   8      102.72       98.95     22.86 o 
   5  -9   8       88.21      100.44     14.12 o 
   6  -9   8       98.17      112.33     22.07 o 
   7  -9   8       64.58       72.05     21.15 o 
  -4  -8   8      139.57      162.33     18.03 o 
  -3  -8   8      242.01      229.61     20.14 o 
  -2  -8   8      137.34      134.19     17.38 o 
  -1  -8   8      117.46      112.92     23.53 o 
   0  -8   8        2.16        1.38      5.05 o 
   1  -8   8       98.50      130.25     14.28 o 
   2  -8   8        1.45        0.46      3.99 o 
   3  -8   8      323.76      336.58     22.04 o 
   4  -8   8       16.59       24.80      7.58 o 
   5  -8   8       94.33      125.66     22.43 o 
   6  -8   8      301.68      286.90     31.96 o 
   7  -8   8      151.52      108.53     22.89 o 
  -6  -7   8      111.07      139.71     17.51 o 
  -5  -7   8        6.01        9.04     23.46 o 
  -4  -7   8      113.54      104.09     14.50 o 
  -3  -7   8      462.49      505.78     27.03 o 
  -2  -7   8      215.89      191.43     17.03 o 
  -1  -7   8      264.53      263.67     19.45 o 
   0  -7   8        8.40        9.47      5.08 o 
   1  -7   8       34.92       25.35      9.35 o 
   2  -7   8        0.04        6.27      5.49 o 
   3  -7   8      201.76      199.17     17.13 o 
   4  -7   8       27.93       28.50      8.16 o 
   5  -7   8      319.62      333.68     32.35 o 
   6  -7   8      136.18      129.85     23.89 o 
   7  -7   8       86.20       92.39     22.00 o 
  -7  -6   8        0.57       22.68     13.01 o 
  -6  -6   8      238.33      286.39     23.35 o 
  -5  -6   8      157.36      120.56     15.00 o 
  -4  -6   8       71.31       77.64     12.46 o 
  -3  -6   8      140.06      142.15     14.97 o 
  -2  -6   8      719.35      669.70     40.08 o 
  -1  -6   8       18.79       21.08      6.97 o 
   0  -6   8      819.09      859.02     31.61 o 
   1  -6   8     1245.94     1275.48     38.99 o 
   2  -6   8       40.40       35.14      8.19 o 
   3  -6   8      149.90      148.02     32.54 o 
   4  -6   8       93.20       81.18     11.45 o 
   5  -6   8      557.11      508.89     40.31 o 
   6  -6   8       40.76       56.06     18.20 o 
   7  -6   8      122.01      122.25     24.10 o 
   8  -6   8       30.33       40.03     19.76 o 
  -7  -5   8       19.54       25.49     12.51 o 
  -6  -5   8      251.99      265.05     20.85 o 
  -5  -5   8      220.94      166.40     22.18 o 
  -4  -5   8      140.99      154.39     24.87 o 
  -3  -5   8       13.65       20.31      6.53 o 
  -2  -5   8     1302.21     1258.40     38.16 o 
  -1  -5   8      470.64      458.58     32.03 o 
   0  -5   8      544.59      559.09     24.99 o 
   1  -5   8      435.53      404.63     21.48 o 
   2  -5   8        1.85        3.63      4.14 o 
   3  -5   8       40.00       59.51     12.69 o 
   4  -5   8       38.32       33.74      8.46 o 
   5  -5   8      116.70      103.05     20.51 o 
   6  -5   8        1.73       12.09     11.23 o 
   7  -5   8      104.86      105.89     23.64 o 
   8  -5   8       17.44       33.63     16.00 o 
  -8  -4   8       67.26       81.69     20.16 o 
  -7  -4   8       81.75       81.71     22.06 o 
  -6  -4   8      273.37      234.34     19.21 o 
  -5  -4   8       84.50       77.91     11.77 o 
  -4  -4   8      328.54      329.47     27.19 o 
  -3  -4   8       89.52       73.92     10.86 o 
  -2  -4   8      816.97      855.60     30.75 o 
  -1  -4   8      215.21      197.30     34.84 o 
   0  -4   8      992.13     1004.10     33.00 o 
   1  -4   8      491.21      448.81     26.36 o 
   2  -4   8        3.42       -3.18      3.60 o 
   3  -4   8      525.57      501.23     34.66 o 
   4  -4   8        5.53       -1.64      5.40 o 
   5  -4   8      230.21      177.24     24.60 o 
   6  -4   8      384.18      312.74     32.99 o 
   7  -4   8      321.40      384.81     31.64 o 
  -9  -3   8       53.33       55.06     18.70 o 
  -8  -3   8       66.00       69.96     20.01 o 
  -7  -3   8      242.86      281.55     21.71 o 
  -6  -3   8       44.91       50.11     11.54 o 
  -5  -3   8       19.70       17.29      7.59 o 
  -4  -3   8     1416.98     1434.26     40.63 o 
  -3  -3   8        1.21       -3.39      4.70 o 
  -2  -3   8      354.89      340.93     19.68 o 
  -1  -3   8       18.10       13.21      5.60 o 
   0  -3   8      710.89      672.67     26.45 o 
   1  -3   8      326.86      316.88     19.16 o 
   2  -3   8      297.43      302.67     20.00 o 
   3  -3   8      133.71      157.36     14.17 o 
   4  -3   8      205.33      187.41     15.62 o 
   5  -3   8       10.04       14.74      6.61 o 
   6  -3   8        2.95        6.52      6.45 o 
   7  -3   8       50.50       63.57     12.36 o 
  -9  -2   8       91.32      110.76     24.03 o 
  -8  -2   8      261.20      305.88     34.20 o 
  -7  -2   8      231.45      226.02     19.16 o 
  -6  -2   8      119.61      112.19     13.80 o 
  -5  -2   8        4.57       10.35      8.09 o 
  -4  -2   8      748.73      759.73     28.88 o 
  -3  -2   8       76.01       62.92      9.88 o 
  -2  -2   8      773.67      720.97     26.91 o 
  -1  -2   8        4.16       10.84      5.03 o 
   0  -2   8      145.15      124.60     12.30 o 
   1  -2   8      172.14      195.49     20.80 o 
   2  -2   8      666.22      723.26     71.89 o 
   3  -2   8        8.22       12.75      5.88 o 
   4  -2   8      823.41      813.22     30.73 o 
   5  -2   8      986.91      964.24     35.33 o 
   6  -2   8        9.49        5.65      6.93 o 
   7  -2   8      132.67      132.48     17.24 o 
 -10  -1   8       55.53       27.69     16.99 o 
  -9  -1   8       72.27       77.71     20.40 o 
  -8  -1   8        2.85        6.95      7.21 o 
  -7  -1   8      259.20      283.08     20.64 o 
  -6  -1   8        4.24        9.73      6.17 o 
  -5  -1   8      211.33      206.13     22.77 o 
  -4  -1   8     1100.22     1114.74     34.14 o 
  -3  -1   8       14.72       11.37      5.88 o 
  -2  -1   8      339.21      339.71     18.29 o 
  -1  -1   8        0.18        0.85      7.46 o 
   0  -1   8     1080.39     1165.43     34.10 o 
   1  -1   8       41.54       41.82      7.12 o 
   2  -1   8     1059.99     1080.23     26.34 o 
   3  -1   8       28.05       19.82      6.60 o 
   4  -1   8       14.78       17.21      6.25 o 
   5  -1   8       38.30       65.57     17.72 o 
   6  -1   8       51.75       63.86     13.08 o 
 -10   0   8       14.90        2.31     11.30 o 
  -9   0   8      362.09      373.53     36.36 o 
  -8   0   8       72.67       72.36     12.51 o 
  -7   0   8      262.11      267.11     19.57 o 
  -6   0   8      103.90      106.53     12.90 o 
  -5   0   8       35.03       42.55      8.80 o 
  -4   0   8     1825.39     1905.19     44.33 o 
  -3   0   8     1015.47     1022.74     46.34 o 
  -2   0   8     1163.83     1167.82     33.13 o 
  -1   0   8        8.69       10.11      3.08 o 
   0   0   8      541.04      550.31     17.68 o 
   1   0   8       22.35       23.32      4.30 o 
   2   0   8      944.13      965.92     26.17 o 
   3   0   8      149.73      146.68     14.36 o 
   4   0   8       83.55       86.22     12.46 o 
   5   0   8       84.56       74.99     13.92 o 
   6   0   8       34.60       40.63     27.96 o 
 -10   1   8      128.74       82.36     20.94 o 
  -9   1   8      333.65      322.98     32.70 o 
  -8   1   8        1.75        6.33      6.42 o 
  -7   1   8       86.72      105.59     18.56 o 
  -6   1   8       22.93       19.39      7.38 o 
  -5   1   8       60.08       73.91     10.65 o 
  -4   1   8        4.91        6.12      5.15 o 
  -3   1   8       92.41       90.71      7.66 o 
  -2   1   8      542.04      539.77     26.13 o 
  -1   1   8       77.01       68.29      7.55 o 
   0   1   8      758.02      727.64     20.86 o 
   1   1   8       24.37       27.49      5.22 o 
   2   1   8      476.97      482.25     18.22 o 
   3   1   8        7.11       -1.23      4.97 o 
   4   1   8      208.61      233.02     26.14 o 
   5   1   8        0.79        0.22      6.65 o 
 -11   2   8      146.95      175.42     28.12 o 
 -10   2   8       15.34        7.50     12.12 o 
  -9   2   8      313.27      344.68     23.02 o 
  -8   2   8        1.43       -4.09      5.76 o 
  -7   2   8      182.73      182.43     16.10 o 
  -6   2   8       36.08       32.39      8.11 o 
  -5   2   8     1016.80     1084.20     25.66 o 
  -4   2   8      507.16      543.38     17.88 o 
  -3   2   8      250.71      231.21     15.12 o 
  -2   2   8      275.28      259.14     13.01 o 
  -1   2   8      131.52      119.96      9.30 o 
   0   2   8      627.79      606.79     19.58 o 
   1   2   8       91.54       74.50      7.96 o 
   2   2   8      371.21      379.32     20.95 o 
   3   2   8       10.90        5.55      7.46 o 
   4   2   8       86.70      105.79     23.78 o 
   5   2   8        2.04       24.60     15.07 o 
 -11   3   8       47.09       48.88     18.09 o 
 -10   3   8        0.64        4.41     11.23 o 
  -9   3   8      401.56      361.73     40.70 o 
  -8   3   8      110.86       98.70     12.69 o 
  -7   3   8        9.37       19.66      5.19 o 
  -6   3   8      142.76      121.03      9.94 o 
  -5   3   8      272.92      271.40     18.51 o 
  -4   3   8       82.72       71.95     10.41 o 
  -3   3   8      295.33      287.19     18.61 o 
  -2   3   8      446.61      463.06     23.06 o 
  -1   3   8      113.94      122.60     13.30 o 
   0   3   8      126.73      129.33     13.31 o 
   1   3   8        2.48        3.72      4.89 o 
   2   3   8      651.70      700.49     45.75 o 
   3   3   8      180.89      149.51     23.82 o 
   4   3   8      153.15      188.08     32.38 o 
  -8   4   8       61.50       68.69     22.71 o 
  -7   4   8      242.45      277.19     19.90 o 
  -6   4   8       20.72       26.33      7.76 o 
  -5   4   8     1249.33     1274.46     40.82 o 
  -4   4   8       29.51       21.21      6.97 o 
  -3   4   8      681.31      643.10     28.62 o 
  -2   4   8      200.51      186.83     25.68 o 
  -1   4   8        2.88        2.89      4.62 o 
   0   4   8      126.52      134.34     25.10 o 
   1   4   8      328.79      320.13     21.88 o 
   2   4   8      130.48      143.93     24.35 o 
   3   4   8       63.23       53.96     18.48 o 
 -10   5   8      100.48      116.27     19.66 o 
  -9   5   8      163.03      208.60     18.11 o 
  -8   5   8      200.97      185.52     16.94 o 
  -7   5   8      373.99      388.46     23.82 o 
  -6   5   8       62.65       41.69      9.17 o 
  -5   5   8      332.78      323.09     21.98 o 
  -4   5   8        0.86        5.21      8.34 o 
  -3   5   8      115.33      122.69     14.45 o 
  -2   5   8        0.33        0.31      5.48 o 
  -1   5   8        2.93       13.12      6.08 o 
   0   5   8      181.22      148.98     16.49 o 
   1   5   8      386.82      412.64     33.97 o 
   2   5   8       19.71       15.07     12.80 o 
 -10   6   8      109.84      106.24     20.35 o 
  -9   6   8       95.34       71.88     12.67 o 
  -8   6   8       57.16       60.19     11.42 o 
  -7   6   8      260.12      263.66     24.46 o 
  -6   6   8      126.88      141.97     16.08 o 
  -5   6   8      155.90      179.04     40.04 o 
  -4   6   8        2.91        3.34      4.74 o 
  -3   6   8      196.18      193.65     18.95 o 
  -2   6   8       22.16       20.47      8.07 o 
  -1   6   8      237.48      247.09     21.48 o 
   0   6   8       71.33       78.19     31.25 o 
   1   6   8       80.00      130.21     26.06 o 
  -9   7   8       13.99        5.43     16.30 o 
  -8   7   8       93.86       93.14     14.59 o 
  -7   7   8      172.20      154.57     25.38 o 
  -6   7   8       26.68       29.04      8.58 o 
  -5   7   8       69.01       54.28     18.43 o 
  -4   7   8       70.72       66.64     12.98 o 
  -3   7   8       48.16       44.35     50.01 o 
  -2   7   8      129.59      138.99     17.77 o 
  -1   7   8      234.85      275.68     24.15 o 
  -8   8   8      261.60      265.12     48.24 o 
  -7   8   8       25.68       25.38     10.66 o 
  -6   8   8       25.58       33.32     10.14 o 
  -5   8   8       36.35       23.56      9.18 o 
  -4   8   8      111.22      100.03     16.33 o 
  -3   8   8       26.24       23.18     11.07 o 
   0 -10   9      103.26      100.57     25.24 o 
   1 -10   9       25.94       36.35      9.67 o 
   2 -10   9      297.29      281.43     22.26 o 
   3 -10   9       57.44       61.85     12.80 o 
   4 -10   9      106.82       99.07     15.04 o 
  -2  -9   9       61.35       48.00     11.79 o 
  -1  -9   9      194.69      199.37     31.19 o 
   0  -9   9      314.30      303.59     22.90 o 
   1  -9   9       24.24       28.80      9.27 o 
   2  -9   9       63.22       84.77     13.32 o 
   3  -9   9        4.08       -7.69      5.12 o 
   4  -9   9       33.68       40.92     10.65 o 
   5  -9   9        2.56        0.64     12.94 o 
  -4  -8   9        1.68       -2.13      6.35 o 
  -3  -8   9      203.04      229.37     29.38 o 
  -2  -8   9      177.54      147.07     16.90 o 
  -1  -8   9      379.87      389.12     24.83 o 
   0  -8   9       50.99       46.48     10.17 o 
   1  -8   9       59.94       67.08     11.69 o 
   2  -8   9       71.38       60.41     11.55 o 
   3  -8   9       93.68      106.29     16.81 o 
   4  -8   9      288.69      314.70     29.10 o 
   5  -8   9       35.03       50.33     16.71 o 
  -5  -7   9       64.59       67.73     19.32 o 
  -4  -7   9       11.74        3.87      7.01 o 
  -3  -7   9      486.16      506.01     34.14 o 
  -2  -7   9       72.91       69.78     12.00 o 
  -1  -7   9      441.06      464.70     25.48 o 
   0  -7   9       17.22       14.27     12.62 o 
   1  -7   9        2.22       13.29      5.89 o 
   2  -7   9        6.32       -3.58      5.35 o 
   3  -7   9      172.28      170.87     16.82 o 
   4  -7   9      342.72      360.27     43.53 o 
   6  -7   9      178.48      203.12     29.15 o 
  -6  -6   9       15.58       15.10      8.20 o 
  -5  -6   9      308.15      315.79     32.99 o 
  -4  -6   9       27.09       26.68      8.78 o 
  -3  -6   9      535.58      521.91     27.11 o 
  -2  -6   9       16.77       15.51      6.92 o 
  -1  -6   9       82.16       59.58     10.72 o 
   0  -6   9       49.78       58.24     10.10 o 
   1  -6   9      364.07      361.22     22.70 o 
   2  -6   9        9.64       10.40      5.34 o 
   3  -6   9      173.86      234.24     18.98 o 
   4  -6   9      231.99      211.22     28.22 o 
   5  -6   9        0.70      -10.24      7.71 o 
   6  -6   9      200.87      206.10     29.75 o 
   7  -6   9       10.71       13.97     12.23 o 
  -7  -5   9       23.59       34.51     10.92 o 
  -6  -5   9        9.32       16.13      8.16 o 
  -5  -5   9      203.00      212.19     19.20 o 
  -4  -5   9       94.56       97.00     13.95 o 
  -3  -5   9      247.94      224.25     18.38 o 
  -2  -5   9      112.84       84.51     12.51 o 
  -1  -5   9     1014.33     1018.16     35.70 o 
   0  -5   9      110.39       82.86     22.04 o 
   1  -5   9      594.65      606.60     66.21 o 
   2  -5   9      207.15      176.51     16.55 o 
   3  -5   9      297.93      322.07     21.44 o 
   4  -5   9       12.92       16.07      9.95 o 
   5  -5   9       70.80       68.11     18.70 o 
   6  -5   9       85.26       84.35     21.36 o 
   7  -5   9       37.94       35.97     14.54 o 
  -8  -4   9       77.56       70.03     20.51 o 
  -7  -4   9       34.52       32.01      9.71 o 
  -6  -4   9      217.94      222.94     22.86 o 
  -5  -4   9      339.25      326.44     22.33 o 
  -4  -4   9       16.68        9.80      6.32 o 
  -3  -4   9      155.20      133.86     14.86 o 
  -2  -4   9      193.86      166.80     15.68 o 
  -1  -4   9     1249.18     1216.20     38.60 o 
   0  -4   9       63.57       53.41     10.30 o 
   1  -4   9      695.16      738.20     30.27 o 
   2  -4   9       32.58       29.07      8.58 o 
   3  -4   9       34.96       35.60      8.34 o 
   4  -4   9        3.73       -0.64      5.87 o 
   5  -4   9      170.97      158.58     24.46 o 
   6  -4   9      158.01      173.33     27.37 o 
   7  -4   9        1.85       -8.92      7.64 o 
  -8  -3   9      177.45      235.14     31.78 o 
  -7  -3   9        0.13        4.27      6.86 o 
  -6  -3   9      486.01      506.15     28.00 o 
  -5  -3   9       26.06       29.58      9.09 o 
  -4  -3   9       12.65       15.93      7.21 o 
  -3  -3   9      238.84      243.21     18.31 o 
  -2  -3   9      311.80      320.26     20.40 o 
  -1  -3   9      443.86      427.26     22.74 o 
   0  -3   9       77.04       75.19     11.09 o 
   1  -3   9     1074.29     1119.17     37.18 o 
   2  -3   9        0.94        3.64     10.77 o 
   3  -3   9      357.39      344.24     20.65 o 
   4  -3   9       25.31       36.58     13.51 o 
   5  -3   9       24.56       44.26     14.43 o 
   6  -3   9        8.15       10.91      9.56 o 
  -9  -2   9        2.41       -1.78     13.69 o 
  -8  -2   9      142.65      150.17     18.13 o 
  -7  -2   9        0.31       -2.54      6.62 o 
  -6  -2   9      439.78      410.99     39.53 o 
  -5  -2   9      107.58       68.64     27.44 o 
  -4  -2   9       20.59       17.91      7.27 o 
  -3  -2   9     2059.83     2133.67     50.87 o 
  -2  -2   9      404.45      422.44     37.29 o 
  -1  -2   9      360.89      366.09     21.24 o 
   0  -2   9       87.79       76.68     12.21 o 
   1  -2   9      585.75      609.97     26.97 o 
   2  -2   9       50.93       49.64     12.26 o 
   3  -2   9      157.74      152.50     20.94 o 
   4  -2   9       21.12       25.98     10.88 o 
   5  -2   9       98.68       71.84     18.34 o 
   6  -2   9        0.22       10.24      8.57 o 
  -9  -1   9        1.76       -7.11      9.53 o 
  -8  -1   9       78.06       81.98     14.07 o 
  -7  -1   9      211.81      182.03     17.79 o 
  -6  -1   9      342.24      352.58     23.18 o 
  -5  -1   9      113.40      129.09     14.38 o 
  -4  -1   9      417.15      426.52     24.47 o 
  -3  -1   9      213.02      200.59     16.78 o 
  -2  -1   9      559.65      559.53     25.04 o 
  -1  -1   9        3.78        6.75      4.53 o 
   0  -1   9      393.45      396.22     21.56 o 
   1  -1   9      250.91      234.94     20.33 o 
   2  -1   9       79.34       72.62     10.32 o 
   3  -1   9      506.60      543.02     37.32 o 
   4  -1   9       17.94       19.92      9.74 o 
   5  -1   9      354.18      336.89     30.13 o 
   6  -1   9       14.13       21.40      9.51 o 
 -10   0   9       35.30       59.61     20.01 o 
  -8   0   9       36.84       46.52     13.95 o 
  -7   0   9      280.68      244.14     30.09 o 
  -6   0   9      366.74      390.54     29.13 o 
  -5   0   9      345.74      320.36     40.56 o 
  -4   0   9      480.25      555.71     29.01 o 
  -3   0   9      307.98      293.33     21.24 o 
  -2   0   9      530.35      548.59     24.41 o 
  -1   0   9       32.80       35.96     11.36 o 
   0   0   9      161.34      163.72     25.40 o 
   1   0   9      562.14      555.33     24.93 o 
   2   0   9       21.70       23.77      5.78 o 
   3   0   9      203.67      211.99     17.18 o 
   4   0   9      180.36      184.03     17.09 o 
   5   0   9       33.61       33.85     10.56 o 
 -10   1   9       12.98       23.53     15.75 o 
  -9   1   9      171.81      166.44     18.41 o 
  -8   1   9      209.28      239.41     20.48 o 
  -7   1   9      102.43       81.53     12.70 o 
  -6   1   9      609.14      670.90     29.21 o 
  -5   1   9      125.76      133.87     14.13 o 
  -4   1   9      665.82      743.28     28.82 o 
  -3   1   9       55.27       51.29     12.12 o 
  -2   1   9      211.64      231.26     16.43 o 
  -1   1   9       52.28       46.28      8.73 o 
   0   1   9      296.17      305.48     18.47 o 
   1   1   9       41.51       39.91     19.80 o 
   2   1   9      105.25      132.68     13.75 o 
   3   1   9      281.52      273.52     26.07 o 
   4   1   9       54.53       37.65     10.24 o 
 -10   2   9        3.95        0.50     11.80 o 
  -9   2   9      231.50      249.90     21.07 o 
  -8   2   9      212.66      221.09     22.77 o 
  -7   2   9       36.38       31.62      8.89 o 
  -6   2   9      109.56      138.10     14.45 o 
  -5   2   9        2.45        8.95      6.07 o 
  -4   2   9      170.02      185.45     39.60 o 
  -3   2   9       52.52       51.70      8.85 o 
  -2   2   9      436.75      431.91     17.03 o 
  -1   2   9      155.93      120.67     12.59 o 
   0   2   9      359.82      360.87     38.96 o 
   1   2   9      105.77       93.98     11.91 o 
   2   2   9      325.25      381.49     32.88 o 
   3   2   9       64.41       52.33     18.80 o 
   4   2   9       62.66       44.01     20.23 o 
  -9   3   9      212.78      242.29     30.75 o 
  -8   3   9      274.69      226.47     29.65 o 
  -7   3   9      185.81      136.64     23.89 o 
  -6   3   9       90.45      126.37     23.28 o 
  -5   3   9      135.72      177.17     25.98 o 
  -4   3   9       49.22       71.23     16.87 o 
  -3   3   9       82.26       70.57     11.13 o 
  -2   3   9      311.47      285.05     19.32 o 
  -1   3   9       96.30       88.78     32.69 o 
   0   3   9      106.27       95.26     12.58 o 
   1   3   9       89.49       77.72     11.71 o 
   2   3   9      331.75      386.68     36.65 o 
  -9   4   9       75.22       63.95     19.98 o 
  -8   4   9       86.05      111.19     22.50 o 
  -7   4   9      164.60      152.35     26.02 o 
  -6   4   9       91.67       53.18     17.52 o 
  -5   4   9      583.68      603.88     34.39 o 
  -4   4   9      361.91      319.32     28.72 o 
  -3   4   9       98.05      131.08     30.93 o 
  -2   4   9      227.88      204.12     17.55 o 
  -1   4   9       62.87       37.29     10.04 o 
   0   4   9      169.60      166.23     22.55 o 
   1   4   9        0.48        5.23      9.06 o 
   2   4   9      136.83      154.03     26.13 o 
 -10   5   9        0.57       -6.90      6.29 o 
  -9   5   9      150.62      113.32     21.04 o 
  -8   5   9        1.10        0.75      8.10 o 
  -7   5   9      380.67      358.08     23.81 o 
  -6   5   9       13.37       30.78      8.45 o 
  -5   5   9      139.80      159.58     28.30 o 
  -4   5   9      224.96      214.90     19.42 o 
  -3   5   9      294.40      272.18     21.59 o 
  -2   5   9      212.60      203.39     18.50 o 
  -1   5   9        5.07       11.40      7.81 o 
   0   5   9       43.91       31.61     10.09 o 
   1   5   9       19.01       12.01     11.87 o 
  -9   6   9      140.75      128.93     22.47 o 
  -8   6   9       14.76       38.06     11.00 o 
  -7   6   9      146.13      173.62     17.81 o 
  -6   6   9       19.84       26.85      8.09 o 
  -5   6   9      152.72      206.54     19.87 o 
  -4   6   9       34.92       38.16     10.32 o 
  -3   6   9      253.96      240.86     21.28 o 
  -2   6   9       45.06       55.27     12.00 o 
  -1   6   9       24.44       36.46     11.78 o 
  -8   7   9       15.03       16.31      8.22 o 
  -7   7   9       68.67       80.11     14.06 o 
  -6   7   9       87.35       74.32     13.96 o 
  -5   7   9      404.29      403.96     30.73 o 
  -4   7   9        0.16        3.98      6.48 o 
  -3   7   9       65.18       57.13     13.01 o 
  -1  -9  10        0.04        1.63      6.75 o 
   0  -9  10      450.40      479.07     29.36 o 
   1  -9  10       32.65       41.45     10.78 o 
   2  -9  10      164.13      182.22     18.71 o 
   3  -9  10       15.99       17.96      8.11 o 
   4  -9  10       10.34       22.49      9.55 o 
  -3  -8  10       21.51       29.52     10.06 o 
  -2  -8  10      261.46      251.00     26.41 o 
  -1  -8  10       17.53       17.29     22.04 o 
   0  -8  10      288.72      338.67     52.70 o 
   1  -8  10        4.82       16.33      6.65 o 
   2  -8  10       64.93       78.11     13.57 o 
   3  -8  10        4.39       17.75      9.14 o 
   4  -8  10       73.12      104.72     23.39 o 
   5  -8  10       12.06        9.92     13.79 o 
  -4  -7  10       53.05       45.51     11.12 o 
  -3  -7  10      221.47      186.41     18.91 o 
  -2  -7  10      218.73      250.89     70.97 o 
  -1  -7  10       26.44       47.44     10.57 o 
   0  -7  10      435.30      439.95     26.75 o 
   1  -7  10       39.14       50.08     11.53 o 
   2  -7  10       46.20       70.49     12.83 o 
   3  -7  10       30.69       36.59      9.12 o 
   4  -7  10      440.96      395.35     39.17 o 
   5  -7  10       19.01       39.14     17.17 o 
  -6  -6  10        0.05        1.12      6.64 o 
  -5  -6  10      121.75      141.69     26.34 o 
  -4  -6  10       48.27       34.53     10.49 o 
  -3  -6  10      229.01      226.95     30.66 o 
  -2  -6  10      118.63      128.40     15.78 o 
  -1  -6  10        5.32       10.25      6.63 o 
   0  -6  10      228.23      208.71     18.42 o 
   1  -6  10       28.20       30.84      8.59 o 
   2  -6  10       76.36       91.27     28.79 o 
   3  -6  10      203.63      192.55     18.90 o 
   4  -6  10      244.78      207.88     28.76 o 
   5  -6  10       35.89       40.35     15.57 o 
  -6  -5  10       24.28       22.69      9.58 o 
  -5  -5  10      113.61      114.49     16.01 o 
  -4  -5  10        5.92       -0.80      6.52 o 
  -3  -5  10      266.97      237.09     45.96 o 
  -2  -5  10       19.80       22.63      7.05 o 
  -1  -5  10      653.88      655.37     30.25 o 
   0  -5  10      233.32      217.68     18.80 o 
   1  -5  10      110.69      130.10     19.02 o 
   2  -5  10      233.88      245.70     20.31 o 
   3  -5  10       36.31       43.67     10.88 o 
   5  -5  10        7.78       11.80      8.57 o 
   6  -5  10      191.44      164.55     28.12 o 
  -7  -4  10      148.76      148.90     18.58 o 
  -6  -4  10        5.81        0.09      8.00 o 
  -5  -4  10      137.47      140.52     18.96 o 
  -4  -4  10      122.49       95.72     13.99 o 
  -3  -4  10      248.79      246.68     19.90 o 
  -2  -4  10      445.32      417.38     24.69 o 
  -1  -4  10      121.37      108.47     14.15 o 
   0  -4  10      349.02      365.10     25.36 o 
   1  -4  10      242.77      221.82     32.19 o 
   2  -4  10      104.04       78.42     12.63 o 
   3  -4  10       52.34       35.12     16.17 o 
   4  -4  10       29.76       16.00      9.17 o 
   5  -4  10        5.54       16.00      8.39 o 
  -8  -3  10       58.90       74.87     17.67 o 
  -7  -3  10      272.57      263.54     36.26 o 
  -6  -3  10       21.03       26.29      9.27 o 
  -5  -3  10      291.18      281.78     21.67 o 
  -4  -3  10        4.46        0.70      5.82 o 
  -3  -3  10      138.62      159.94     23.50 o 
  -2  -3  10       66.30       54.60     10.91 o 
  -1  -3  10     1518.45     1601.05     46.74 o 
   0  -3  10      174.75      195.35     17.82 o 
   1  -3  10      443.46      459.04     25.80 o 
   2  -3  10       32.48       34.81      9.61 o 
   3  -3  10      102.55      110.09     19.05 o 
   4  -3  10       53.65       39.28     12.97 o 
   5  -3  10       27.28       11.98      9.88 o 
  -8  -2  10      175.66      205.04     28.94 o 
  -7  -2  10       84.52       91.56     15.16 o 
  -6  -2  10      389.01      365.83     50.32 o 
  -5  -2  10       37.79       45.93     11.20 o 
  -4  -2  10       59.32       44.55     10.74 o 
  -3  -2  10       10.45       12.92      5.87 o 
  -2  -2  10       94.82       90.64     12.59 o 
  -1  -2  10      819.99      895.13     34.44 o 
   0  -2  10        0.50        3.40      5.60 o 
   1  -2  10      162.28      142.44     15.47 o 
   2  -2  10       65.99       73.17     14.09 o 
   3  -2  10       29.07       50.80     13.86 o 
   4  -2  10      158.50      158.54     23.75 o 
   5  -2  10      217.81      199.70     28.05 o 
  -9  -1  10      130.04      123.28     26.20 o 
  -8  -1  10      159.39      159.86     19.34 o 
  -7  -1  10        0.85        5.88      7.88 o 
  -6  -1  10       56.53       47.55     11.39 o 
  -5  -1  10      350.03      375.86     23.95 o 
  -4  -1  10      287.18      305.08     55.90 o 
  -3  -1  10      637.24      638.07     43.56 o 
  -2  -1  10       91.66       88.98     12.52 o 
  -1  -1  10      432.29      437.34     39.32 o 
   0  -1  10      280.04      283.79     19.94 o 
   1  -1  10      242.15      234.53     18.65 o 
   2  -1  10       73.09       70.43     11.11 o 
   3  -1  10      482.05      459.13     36.61 o 
   4  -1  10      194.32      188.08     25.38 o 
   5  -1  10       18.83       31.78     14.54 o 
  -9   0  10       20.96       19.79     11.24 o 
  -8   0  10      142.62      168.43     34.04 o 
  -7   0  10       39.02       32.60     10.46 o 
  -6   0  10      359.11      374.00     24.49 o 
  -5   0  10       66.61       71.04     12.06 o 
  -4   0  10      298.68      293.00     20.61 o 
  -3   0  10       88.70       74.00     26.77 o 
  -2   0  10       78.87       69.39     11.23 o 
  -1   0  10      108.18      136.38     14.48 o 
   0   0  10        3.51        2.59      5.19 o 
   1   0  10      392.73      408.74     23.42 o 
   2   0  10      336.91      312.57     27.73 o 
   3   0  10      210.39      257.61     27.90 o 
   4   0  10        7.03        7.18      8.64 o 
  -9   1  10        0.91       12.51      9.62 o 
  -8   1  10      128.30      143.37     17.21 o 
  -7   1  10       20.76       28.25      9.57 o 
  -6   1  10      571.28      550.47     28.13 o 
  -5   1  10      217.37      237.43     18.85 o 
  -4   1  10      267.45      277.44     19.63 o 
  -3   1  10      137.26      133.90     13.92 o 
  -2   1  10       42.84       46.49      9.62 o 
  -1   1  10      299.27      335.86     21.19 o 
   0   1  10      101.97       99.65     12.44 o 
   1   1  10      263.30      289.69     19.67 o 
   2   1  10        5.96        4.62      6.29 o 
 -10   2  10      136.23       99.53     22.32 o 
  -9   2  10        0.26       -1.08     15.55 o 
  -8   2  10       79.17       89.72     21.67 o 
  -7   2  10       10.84        6.92      7.04 o 
  -6   2  10      618.41      626.86     29.44 o 
  -5   2  10        9.98       29.75     14.18 o 
  -4   2  10      196.87      190.18     26.98 o 
  -3   2  10      117.44      112.33     21.43 o 
  -2   2  10      127.75      133.55     22.96 o 
  -1   2  10       29.02       25.20     11.16 o 
   0   2  10        0.68       -0.25      6.83 o 
   1   2  10      246.66      245.99     26.94 o 
   3   2  10       51.00       45.29     17.24 o 
  -9   3  10       28.27       28.86     14.68 o 
  -8   3  10      195.93      221.53     31.64 o 
  -7   3  10        0.12       -0.92      9.74 o 
  -5   3  10        5.60        2.99     10.70 o 
  -4   3  10       26.83       43.19     14.36 o 
  -3   3  10      107.96       94.84     21.01 o 
  -2   3  10      286.83      192.56     27.48 o 
  -1   3  10       74.20       50.37     16.28 o 
   0   3  10       63.68       59.74     11.09 o 
   1   3  10       84.18       97.97     19.94 o 
   2   3  10        0.41        0.00      9.63 o 
  -9   4  10        3.45       10.13     11.91 o 
  -8   4  10      221.27      184.45     30.57 o 
  -7   4  10        7.01        5.76     10.49 o 
  -6   4  10       73.31       94.98     23.96 o 
  -5   4  10       56.36       69.32     21.65 o 
  -4   4  10      199.99      260.99     32.56 o 
  -3   4  10        1.24       -6.65      7.00 o 
  -2   4  10      225.69      242.74     20.42 o 
  -1   4  10       51.31       67.14     16.49 o 
   0   4  10      229.07      235.58     25.22 o 
   1   4  10        5.20       11.13     11.06 o 
  -9   5  10      112.41       80.09     20.44 o 
  -8   5  10       44.59       44.65     15.61 o 
  -7   5  10      136.72      115.71     23.67 o 
  -6   5  10       86.36       67.15     20.30 o 
  -5   5  10        2.73       -1.21     11.06 o 
  -4   5  10      359.02      336.52     24.64 o 
  -3   5  10       32.95       14.85      7.69 o 
  -2   5  10      132.72      154.62     38.02 o 
  -1   5  10       20.93       24.58     19.73 o 
  -8   6  10       40.52       37.47     15.11 o 
  -7   6  10        5.16       31.60     12.73 o 
  -6   6  10      189.71      201.73     29.75 o 
  -5   6  10       22.65       17.02     12.90 o 
  -4   6  10      229.27      241.50     46.10 o 
  -3   6  10       73.41       83.76     15.02 o 
  -2  -8  11      222.88      248.35     22.62 o 
  -1  -8  11       48.46       22.19      9.38 o 
   0  -8  11       67.43       66.70     13.00 o 
   1  -8  11       76.92       74.20     14.02 o 
   2  -8  11       49.42       28.99     11.23 o 
   3  -8  11       51.36       51.38     22.64 o 
  -3  -7  11       26.20        8.36     12.83 o 
  -2  -7  11       78.00       75.98     13.34 o 
  -1  -7  11       50.22       46.99     21.27 o 
   0  -7  11      260.75      305.15     24.29 o 
   1  -7  11       47.87       49.91     11.50 o 
   2  -7  11      236.79      240.75     28.22 o 
   3  -7  11      118.28      117.39     16.97 o 
   4  -7  11       28.69       33.20     17.42 o 
  -5  -6  11      145.19      126.48     22.57 o 
  -4  -6  11      117.00      114.89     16.51 o 
  -3  -6  11        0.32        5.47      6.57 o 
  -2  -6  11      210.48      213.85     20.01 o 
  -1  -6  11        8.73        9.34      8.67 o 
   0  -6  11        2.13        4.00      5.88 o 
   1  -6  11       11.17        4.64      6.24 o 
   2  -6  11      452.38      458.48     36.86 o 
   3  -6  11        4.34       17.95      8.33 o 
   4  -6  11       51.43       29.61     17.84 o 
  -6  -5  11      106.88      105.19     16.64 o 
  -5  -5  11       25.93       31.06      9.84 o 
  -4  -5  11       44.02       28.37      9.69 o 
  -3  -5  11        2.40        0.03      8.51 o 
  -2  -5  11      112.36      108.12     15.51 o 
  -1  -5  11       21.97       27.03      9.52 o 
   0  -5  11      579.28      564.36     30.58 o 
   1  -5  11      112.00       96.79     15.00 o 
   2  -5  11      339.53      360.01     25.50 o 
   3  -5  11       17.84       29.33     16.10 o 
   4  -5  11      161.39      189.47     29.72 o 
  -7  -4  11       95.91       94.79     16.61 o 
  -6  -4  11      125.82      112.95     17.39 o 
  -5  -4  11      165.75      153.44     17.95 o 
  -4  -4  11        5.07        3.37      7.56 o 
  -3  -4  11      427.51      450.00     27.77 o 
  -2  -4  11       39.54       42.49     10.51 o 
  -1  -4  11       56.19       52.38     13.92 o 
   0  -4  11      836.66      902.31     50.89 o 
   1  -4  11        9.28        4.34      6.74 o 
   2  -4  11       64.67       75.65     13.20 o 
   3  -4  11       23.61       -2.17     10.74 o 
   4  -4  11       41.23       34.23     18.95 o 
  -7  -3  11      236.58      247.30     23.54 o 
  -6  -3  11       40.73       34.48     11.77 o 
  -5  -3  11       23.25       23.47     10.50 o 
  -4  -3  11       61.41       46.54     13.60 o 
  -3  -3  11      175.06      201.02     18.97 o 
  -2  -3  11      341.36      331.45     23.26 o 
  -1  -3  11       71.31       66.58     12.34 o 
   0  -3  11      812.84      856.30     36.60 o 
   1  -3  11       42.02       51.01     10.49 o 
   2  -3  11       65.79       72.46     13.14 o 
   3  -3  11        0.60      -10.17      9.24 o 
   4  -3  11       97.38       64.48     17.63 o 
  -8  -2  11        3.74       -7.56      9.28 o 
  -7  -2  11      272.06      271.19     23.87 o 
  -6  -2  11        0.26        2.52      7.14 o 
  -5  -2  11      158.67      159.19     18.24 o 
  -4  -2  11        4.95       12.19      8.40 o 
  -3  -2  11      438.83      419.92     25.98 o 
  -2  -2  11      119.45      140.51     16.01 o 
  -1  -2  11      130.77      147.86     16.65 o 
   0  -2  11      326.41      348.02     24.06 o 
   1  -2  11       52.99       57.89     11.96 o 
   2  -2  11        4.54       -4.27      8.00 o 
   3  -2  11       19.44       17.45     14.08 o 
   4  -2  11      142.88      110.48     21.33 o 
  -8  -1  11       39.39       29.52     11.07 o 
  -7  -1  11      183.77      199.61     20.77 o 
  -6  -1  11        3.89        6.46      8.21 o 
  -5  -1  11      268.58      301.63     22.94 o 
  -4  -1  11       32.28       38.76     10.11 o 
  -3  -1  11       34.11       36.81     11.75 o 
  -2  -1  11       10.78       17.80      7.38 o 
  -1  -1  11       55.10       68.74     12.42 o 
   0  -1  11      297.96      303.34     22.17 o 
   1  -1  11       48.39       55.15     11.13 o 
   2  -1  11      149.91      171.19     23.60 o 
   3  -1  11       74.94       82.40     17.35 o 
  -8   0  11       29.82       24.06     10.85 o 
  -7   0  11      135.80      140.66     20.42 o 
  -6   0  11      126.93      107.45     15.35 o 
  -5   0  11      357.06      388.24     31.46 o 
  -4   0  11       14.92       12.41      7.38 o 
  -3   0  11      140.14      171.38     17.39 o 
  -2   0  11        6.73        5.54      5.78 o 
  -1   0  11      102.89       88.84     13.22 o 
   0   0  11        6.91       12.14     11.22 o 
   1   0  11      238.00      240.41     19.71 o 
   2   0  11      215.96      209.91     26.66 o 
   3   0  11       29.49       24.74     11.30 o 
  -9   1  11      118.93      155.79     19.67 o 
  -8   1  11      107.48       87.73     15.98 o 
  -7   1  11      264.78      263.11     22.37 o 
  -6   1  11       63.89       55.74     18.70 o 
  -5   1  11      267.54      286.16     23.87 o 
  -4   1  11      115.61       93.24     13.17 o 
  -3   1  11      213.13      203.02     18.98 o 
  -2   1  11       46.95       37.28      8.74 o 
  -1   1  11      143.68      138.95     24.10 o 
   0   1  11       53.08       60.89     16.28 o 
   1   1  11       96.13       73.44     17.38 o 
  -9   2  11       63.67       78.06     24.28 o 
  -8   2  11       20.04       17.35     15.85 o 
  -7   2  11       74.75       88.97     24.74 o 
  -6   2  11       46.75       24.24     16.25 o 
  -5   2  11      201.77      227.93     32.88 o 
  -4   2  11       56.98       67.01     19.69 o 
  -3   2  11      279.95      312.28     35.80 o 
  -2   2  11       22.40       33.56     13.58 o 
  -1   2  11      115.03       75.57     18.20 o 
   0   2  11       30.53       14.18      9.21 o 
  -8   3  11       38.12       35.23     16.96 o 
  -7   3  11       61.29       69.49     21.86 o 
  -6   3  11      156.51      123.03     26.45 o 
  -5   3  11      130.62      123.42     26.27 o 
  -4   3  11       72.00       81.30     20.19 o 
  -3   3  11       76.15       57.66     16.28 o 
  -2   3  11        6.72       -1.74      6.93 o 
  -1   3  11      204.16      213.39     28.26 o 
   0   3  11       64.23       62.95     17.95 o 
  -8   4  11       45.94       46.67     19.44 o 
  -7   4  11        2.55       -3.48     13.22 o 
  -6   4  11       57.37       81.40     24.14 o 
  -4   4  11      105.82       73.30     20.44 o 
  -3   4  11      129.40      154.91     25.77 o 
  -2   4  11        9.43       21.58     13.37 o 
  -1   4  11      216.38      165.79     26.09 o 
  -7   5  11       62.83       35.48     14.40 o 
  -6   5  11      108.24      116.59     24.42 o 
  -5   5  11       75.51       64.16     21.33 o 
  -4   5  11      117.08       92.14     23.43 o 
  -3   5  11      176.54      155.34     26.84 o 
  -1  -7  12      228.25      192.40     23.50 o 
   0  -7  12       17.46       11.54      8.30 o 
   1  -7  12       57.92       91.57     15.23 o 
  -3  -6  12      101.51      124.78     17.76 o 
  -2  -6  12       94.62       84.96     15.03 o 
  -1  -6  12      108.94      112.94     31.49 o 
   0  -6  12       48.71       49.59     12.57 o 
   1  -6  12      216.90      226.56     22.73 o 
   2  -6  12       87.53       88.59     16.02 o 
  -5  -5  12        0.01       -2.78      8.93 o 
  -4  -5  12      164.88      190.81     21.76 o 
  -3  -5  12       57.13       49.61     12.78 o 
  -2  -5  12       23.25       38.66     10.50 o 
  -1  -5  12        2.65        0.12      9.40 o 
   0  -5  12        4.83       21.51      9.13 o 
   1  -5  12       17.72       31.93     10.98 o 
   2  -5  12      103.71       97.12     16.50 o 
   3  -5  12      369.76      324.44     37.64 o 
  -5  -4  12        0.06        8.82     10.02 o 
  -4  -4  12      165.29      171.23     19.98 o 
  -3  -4  12       30.14       29.73     10.05 o 
  -2  -4  12      298.20      298.94     24.43 o 
  -1  -4  12       89.92       93.55     15.43 o 
   0  -4  12      184.03      182.45     20.32 o 
   1  -4  12      204.96      234.01     22.60 o 
   2  -4  12      149.25      176.95     40.70 o 
   3  -4  12       24.71        7.82     12.94 o 
  -6  -3  12       79.12       99.20     16.82 o 
  -5  -3  12        0.82        3.63      8.33 o 
  -4  -3  12      234.20      208.84     21.69 o 
  -3  -3  12       64.38       59.53     13.02 o 
  -2  -3  12      131.50      126.18     16.67 o 
  -1  -3  12        4.49       13.63      8.06 o 
   0  -3  12      106.51       99.63     23.35 o 
   1  -3  12      241.19      298.32     24.45 o 
   2  -3  12        2.44       -2.84     11.16 o 
  -7  -2  12       47.33       79.41     25.63 o 
  -6  -2  12      254.69      254.36     23.57 o 
  -5  -2  12       42.25       41.23     11.74 o 
  -4  -2  12       65.94       73.85     14.83 o 
  -3  -2  12       30.61       40.37     10.85 o 
  -2  -2  12      320.27      346.99     25.19 o 
  -1  -2  12        2.88       -5.70     11.00 o 
   0  -2  12       97.26      107.66     36.79 o 
   1  -2  12      110.53      138.08     17.04 o 
   2  -2  12      164.52      181.15     27.90 o 
  -7  -1  12       64.06       99.95     20.35 o 
  -6  -1  12      315.53      328.30     34.93 o 
  -5  -1  12      109.79      115.55     16.69 o 
  -4  -1  12       60.98       73.86     13.44 o 
  -3  -1  12       98.25       96.25     15.01 o 
  -2  -1  12      161.65      194.61     19.29 o 
  -1  -1  12        4.36        7.82      6.67 o 
   0  -1  12       55.90       64.02     12.77 o 
   1  -1  12       60.76       41.54     11.08 o 
   2  -1  12      143.08      124.45     22.96 o 
  -7   0  12      300.68      349.46     42.05 o 
  -6   0  12        2.15        7.36      8.78 o 
  -5   0  12      167.78      163.65     18.61 o 
  -4   0  12       79.51       86.10     14.04 o 
  -3   0  12        2.83       18.32      9.06 o 
  -2   0  12       69.29       87.90     14.38 o 
  -1   0  12       87.16       65.43     13.21 o 
   0   0  12      193.08      178.28     19.96 o 
  -7   1  12      297.43      280.97     24.39 o 
  -6   1  12       37.35       44.43     19.23 o 
  -5   1  12      121.85      114.75     27.12 o 
  -4   1  12       64.91       45.22     17.10 o 
  -3   1  12      109.94      123.28     24.92 o 
  -2   1  12       16.59       37.75     13.86 o 
  -1   1  12       88.25       51.12     15.57 o 
   0   1  12      259.04      269.59     32.77 o 
  -7   2  12      231.72      219.11     35.62 o 
  -6   2  12        6.89       16.92     16.96 o 
  -5   2  12       85.81       98.86     26.30 o 
  -4   2  12      136.60      121.57     26.52 o 
  -3   2  12      179.86      180.01     29.15 o 
  -2   2  12       15.57       16.00     11.06 o 
  -1   2  12        2.65       -6.65      8.07 o 
  -7   3  12       86.27       84.85     26.02 o 
  -6   3  12        1.34       -3.73     11.55 o 
  -5   3  12      164.94      154.88     28.62 o 
  -4   3  12        0.35        5.12     10.81 o 
  -3   3  12      132.14      172.44     30.22 o 
  -2   3  12       77.07       59.90     19.09 o 
  -2  -5  13        7.34       15.07      9.76 o 
  -1  -5  13       92.86       80.51     18.91 o 
  -3  -4  13       41.39       36.18     11.52 o 
  -2  -4  13       66.78       71.63     22.50 o 
  -1  -4  13       62.46       73.14     15.33 o 
   0  -4  13        3.29       23.66     12.17 o 
  -4  -3  13      292.38      293.52     26.43 o 
  -3  -3  13      148.83      131.02     18.40 o 
  -2  -3  13      156.88      151.73     19.64 o 
  -1  -3  13       71.02       85.18     15.00 o 
   0  -3  13        0.81       -1.89      8.25 o 
  -5  -2  13        2.41      -10.99     14.57 o 
  -4  -2  13      269.72      300.28     25.85 o 
  -3  -2  13       18.62       29.60     11.94 o 
  -2  -2  13       90.11       73.59     14.32 o 
  -1  -2  13       39.59       42.10     11.98 o 
   0  -2  13        0.54       -2.47      8.18 o 
  -5  -1  13        6.08        5.91      9.69 o 
  -4  -1  13      125.33      144.32     18.49 o 
  -3  -1  13        1.58       15.08      8.52 o 
  -2  -1  13       86.40       99.54     15.99 o 
  -1  -1  13       57.78       72.81     14.72 o 
  -5   0  13        0.45       15.98     14.31 o 
  -4   0  13       43.96       54.37     12.23 o 
  -3   0  13       15.16       21.80      9.69 o 
  -2   0  13       84.41      116.03     24.67 o 
  -1   0  13        2.39        5.87      9.70 o 
  -5   1  13        3.55       -3.70      8.74 o 
  -4   1  13      147.24      174.50     30.14 o 
  -3   1  13        3.85        6.58      8.57 o 
                                                 
